# Supplementary material for: (R,S)-3-Carb­oxy-2-(isoquinolinium-2-yl)propanoate monohydrate
Source: Acta Crystallogr Sect E Struct Rep Online. 2010 May 22;66(Pt 6):o1427. doi: 10.1107/S1600536810018428 (PMC2979612; doi:10.1107/S1600536810018428)
Supplement: Supplementary file 1 [file e-66-o1427-sup1.cif]

##############################################################################
###                                                                        ###
###        Electronic paper (Acta Crystallographica Section E)             ###
###                                                                        ###
##############################################################################
#                                                                            #
# This CIF contains the data in a paper accepted for publication in Acta     #
# Crystallographica Section E. It conforms to the requirements of Notes      #
# for Authors for Section E, and has been peer reviewed under the auspices   #
# of the IUCr Commission on Journals.                                        #
#                                                                            #
# Full details of the Crystallographic Information File format               #
# are given in the paper "The Crystallographic Information File (CIF):       #
# a New Standard Archive File for Crystallography" by S. R. Hall, F. H.      #
# Allen and I. D. Brown [Acta Cryst. (1991), A47, 655-685].                  #
#                                                                            #
# The current version of the core CIF dictionary is obtainable from          #
# ftp://ftp.iucr.org/pub/cif_core.dic. The current version number is 2.4.    #
#                                                                            #
# Software is freely available for graphical display of the structure(s) in  #
# this CIF.  For information consult the CIF home page http://www.iucr.org/  #
# cif/home.html                                                              #
#                                                                            #
# This file may be used for bona fide research purposes within the           #
# scientific community so long as proper attribution is given to the journal # 
# article from which it was obtained.                                        #
#                                                                            #
##############################################################################
                                             
data_global
_audit_creation_method     'WinGX routine CIF_UPDATE'
_audit_conform_dict_name     cif_core.dic
_audit_conform_dict_version     2.4
_journal_data_validation_number     ?
_journal_date_recd_electronic     2010-04-15
_journal_date_accepted     2010-05-18
_journal_name_full     'Acta Crystallographica, Section E'
_journal_year     2010
_journal_volume     66
_journal_issue      6
_journal_page_first     o1427
_journal_page_last     o1427
_journal_paper_category     QO
_journal_coeditor_code     IM2195
_publ_contact_author_name     'Branko Kaitner'
_publ_contact_author_address
;
Laboratory of General and Inorganic Chemistry
Department of Chemistry
Faculty of Science
University of Zagreb
Horvatovac 102 A
HR-10000 Zagreb, Croatia
;
_publ_contact_author_email     'kaitner@chem.pmf.hr'
_publ_contact_author_fax     '00385-14606341'
_publ_contact_author_phone     '00385-14606361'
_publ_section_title
;
(<i>R</i>,<i>S</i>)-3-Carboxy-2-(isoquinolin-2-ium-2-yl)propanoate monohydrate
;
loop_
    _publ_author_name
    _publ_author_address
    'Vladimir Stilinovi\'c'
;
Laboratory of General and Inorganic Chemistry
Department of Chemistry
Faculty of Science
University of Zagreb
Horvatovac 102 A
HR-10000 Zagreb, Croatia
;
    'Leo Frkanec'
;
Department of Organic Chemistry and Biochemistry
Ru\/der Bo\<skovi\'c Institute,
PO Box 180,
HR-10002 Zagreb, Croatia
;
    'Branko Kaitner'
;
Laboratory of General and Inorganic Chemistry
Department of Chemistry
Faculty of Science
University of Zagreb
Horvatovac 102 A
HR-10000 Zagreb, Croatia
;
data_I
_audit_creation_method     'WinGX routine CIF_UPDATE'
_chemical_name_systematic
;
(<i>R</i>,<i>S</i>)-3-Carboxy-2-(isoquinolin-2-ium-2-yl)propanoate monohydrate
;
_chemical_formula_moiety     'C13 H11 N O4, H2 O'
_chemical_formula_sum     'C13 H13 N O5'
_chemical_formula_iupac     'C13 H11 N O4, H2 O'
_chemical_formula_weight     263.24
_symmetry_cell_setting     monoclinic
_symmetry_space_group_name_H-M     'P c'
_symmetry_space_group_name_Hall     'P -2yc'
loop_
    _symmetry_equiv_pos_as_xyz
    'x, y, z'
    'x, -y, z+1/2'
_cell_length_a     10.1030(15)
_cell_length_b     8.0706(8)
_cell_length_c     7.8911(10)
_cell_angle_alpha     90
_cell_angle_beta     104.282(14)
_cell_angle_gamma     90
_cell_volume     623.53(14)
_cell_formula_units_Z     2
_cell_measurement_reflns_used     275
_cell_measurement_theta_min     4.6
_cell_measurement_theta_max     52.0
_cell_measurement_temperature     295(2)
_exptl_crystal_description     prism
_exptl_crystal_colour     colourless
_exptl_crystal_size_max     0.43
_exptl_crystal_size_mid     0.19
_exptl_crystal_size_min     0.17
_exptl_crystal_density_diffrn     1.402
_exptl_crystal_density_method     'not measured'
_exptl_crystal_F_000     276
_exptl_absorpt_coefficient_mu     0.109
_exptl_absorpt_correction_type     none
_exptl_special_details
;
;
_diffrn_ambient_temperature     295(2)
_diffrn_radiation_type     MoK\a
_diffrn_radiation_wavelength     0.71073
_diffrn_radiation_source     'fine-focus sealed tube'
_diffrn_radiation_monochromator     graphite
_diffrn_measurement_device_type
;
Oxford Diffraction Xcalibur CCD
diffractometer
;
_diffrn_measurement_method     '\w scan'
_diffrn_detector_area_resol_mean     ?
_diffrn_reflns_number     7142
_diffrn_reflns_av_R_equivalents     0.0543
_diffrn_reflns_theta_min     3.88
_diffrn_reflns_theta_max     29
_diffrn_reflns_theta_full     29
_diffrn_measured_fraction_theta_max     0.995
_diffrn_measured_fraction_theta_full     0.995
_diffrn_reflns_limit_h_min     -13
_diffrn_reflns_limit_h_max     13
_diffrn_reflns_limit_k_min     -11
_diffrn_reflns_limit_k_max     11
_diffrn_reflns_limit_l_min     -10
_diffrn_reflns_limit_l_max     10
_diffrn_standards_number     27
_refine_special_details
;
Refinement of <i>F</i>^2^ against ALL reflections. The weighted <i>R</i>-factor
wR and goodness of fit <i>S</i> are based on <i>F</i>^2^, conventional
<i>R</i>-factors <i>R</i> are based on <i>F</i>, with <i>F</i> set to zero for
negative <i>F</i>^2^. The threshold expression of <i>F</i>^2^ >
\s(<i>F</i>^2^) is used only for calculating <i>R</i>-factors(gt) etc. and is
not relevant to the choice of reflections for refinement. <i>R</i>-factors
based on <i>F</i>^2^ are statistically about twice as large as those based on
<i>F</i>, and <i>R</i>- factors based on ALL data will be even larger.
;
_reflns_number_total     1659
_reflns_number_gt     994
_reflns_threshold_expression     >2sigma(I)
_refine_ls_structure_factor_coef     Fsqd
_refine_ls_matrix_type     full
_refine_ls_R_factor_all     0.117
_refine_ls_R_factor_gt     0.0755
_refine_ls_wR_factor_ref     0.2217
_refine_ls_goodness_of_fit_ref     1.018
_refine_ls_restrained_S_all     1.017
_refine_ls_number_reflns     1659
_refine_ls_number_parameters     178
_refine_ls_number_restraints     6
_refine_ls_hydrogen_treatment     mixed
_refine_ls_weighting_scheme     calc
_refine_ls_weighting_details
         'calc w=1/[\s^2^(Fo^2^)+(0.1361P)^2^+0.0000P] where P=(Fo^2^+2Fc^2^)/3'
_atom_sites_solution_hydrogens     geom
_atom_sites_solution_primary     direct
_atom_sites_solution_secondary     difmap
_refine_ls_shift/su_max     0
_refine_ls_shift/su_mean     0
_refine_diff_density_max     0.384
_refine_diff_density_min     -0.229
_refine_ls_extinction_method     none
_refine_ls_abs_structure_details     ?
_refine_ls_abs_structure_Flack     ?
loop_
    _atom_type_symbol
    _atom_type_description
    _atom_type_scat_dispersion_real
    _atom_type_scat_dispersion_imag
    _atom_type_scat_source
    C C 0.0033 0 'International Tables Vol C Tables 4.2.6.8 and 6.1.1.4'
    H H 0 0 'International Tables Vol C Tables 4.2.6.8 and 6.1.1.4'
    N N 0.0061 0 'International Tables Vol C Tables 4.2.6.8 and 6.1.1.4'
    O O 0.0106 0 'International Tables Vol C Tables 4.2.6.8 and 6.1.1.4'
_computing_data_collection
;
CrysAlis CCD  (Oxford Diffraction, 2006)
;
_computing_cell_refinement
;
CrysAlis RED  (Oxford Diffraction, 2006)
;
_computing_data_reduction
;
CrysAlis RED (Oxford Diffraction, 2006)
;
_computing_structure_solution     'SHELXS97 (Sheldrick, 2008)'
_computing_structure_refinement     'SHELXL97 (Sheldrick, 2008)'
_computing_molecular_graphics
;
ORTEP-3 (Farrugia, 1997) and
Mercury (Macrae <i>et al.</i>,  2006)
;
_computing_publication_material
;
WinGX (Farrugia, 1999),
PLATON (Spek, 2009) and
PARST (Nardelli, 1995)
;
loop_
    _atom_site_type_symbol
    _atom_site_label
    _atom_site_fract_x
    _atom_site_fract_y
    _atom_site_fract_z
    _atom_site_U_iso_or_equiv
    _atom_site_adp_type
    _atom_site_calc_flag
    _atom_site_refinement_flags
    _atom_site_occupancy
    _atom_site_disorder_assembly
    _atom_site_disorder_group
    O O5 0.9214(4) 0.9884(8) 0.9683(6) 0.0817(17) Uani d D 1 . .
    H H1 0.865(6) 0.928(9) 0.895(8) 0.085 Uiso d D 1 . .
    H H2 0.885(7) 1.014(11) 1.052(7) 0.086 Uiso d D 1 . .
    O O3 0.5000(5) 0.8301(5) 0.0404(6) 0.0581(12) Uani d . 1 . .
    O O1 0.5719(5) 0.7025(7) 0.6870(6) 0.0664(14) Uani d . 1 . .
    O O4 0.6768(5) 0.6788(6) 0.0104(6) 0.0576(12) Uani d . 1 . .
    H H4 0.6439 0.6955 -0.094 0.086 Uiso calc R 1 . .
    C C2 0.5675(6) 0.8088(7) 0.4031(6) 0.0340(11) Uani d . 1 . .
    H H2A 0.5661 0.9273 0.3756 0.041 Uiso calc R 1 . .
    N N1 0.4242(5) 0.7538(5) 0.3583(6) 0.0375(10) Uani d . 1 . .
    C C4 0.6005(6) 0.7514(6) 0.1025(7) 0.0372(12) Uani d . 1 . .
    C C1 0.6317(6) 0.7933(7) 0.6011(7) 0.0384(12) Uani d . 1 . .
    O O2 0.7403(5) 0.8672(6) 0.6568(6) 0.0584(12) Uani d . 1 . .
    C C12 0.2584(7) 0.5400(7) 0.3023(7) 0.0448(13) Uani d . 1 . .
    C C3 0.6546(6) 0.7251(7) 0.2928(7) 0.0415(13) Uani d . 1 . .
    H H3A 0.7469 0.7684 0.3277 0.05 Uiso calc R 1 . .
    H H3B 0.6589 0.6071 0.3167 0.05 Uiso calc R 1 . .
    C C13 0.3918(7) 0.5934(7) 0.3442(8) 0.0446(13) Uani d . 1 . .
    H H13 0.4616 0.5153 0.3632 0.054 Uiso calc R 1 . .
    C C7 0.1528(8) 0.6561(9) 0.2716(11) 0.0632(18) Uani d . 1 . .
    C C6 0.1918(8) 0.8250(10) 0.287(2) 0.115(5) Uani d . 1 . .
    H H6 0.1246 0.9064 0.2687 0.137 Uiso calc R 1 . .
    C C10 0.0902(11) 0.3265(12) 0.251(2) 0.121(5) Uani d U 1 . .
    H H10 0.0679 0.2145 0.2447 0.146 Uiso calc R 1 . .
    C C8 0.0157(8) 0.6063(11) 0.2240(15) 0.088(3) Uani d . 1 . .
    H H8 -0.0545 0.6839 0.1992 0.105 Uiso calc R 1 . .
    C C11 0.2251(9) 0.3727(10) 0.2954(16) 0.093(3) Uani d . 1 . .
    H H11 0.2935 0.2928 0.3209 0.112 Uiso calc R 1 . .
    C C9 -0.0115(9) 0.4417(12) 0.2152(14) 0.089(3) Uani d U 1 . .
    H H9 -0.102 0.4065 0.184 0.107 Uiso calc R 1 . .
    C C5 0.3220(8) 0.8692(9) 0.3285(14) 0.083(3) Uani d . 1 . .
    H H5 0.3444 0.9812 0.3373 0.099 Uiso calc R 1 . .
loop_
    _atom_site_aniso_label
    _atom_site_aniso_U_11
    _atom_site_aniso_U_22
    _atom_site_aniso_U_33
    _atom_site_aniso_U_12
    _atom_site_aniso_U_13
    _atom_site_aniso_U_23
    O5 0.058(3) 0.088(4) 0.093(4) 0.004(3) 0.009(3) -0.029(3)
    O3 0.070(3) 0.058(3) 0.044(2) 0.011(3) 0.010(2) 0.012(2)
    O1 0.087(4) 0.088(3) 0.0270(19) -0.019(3) 0.020(2) 0.006(2)
    O4 0.074(3) 0.068(3) 0.032(2) 0.004(2) 0.0153(19) -0.004(2)
    C2 0.050(3) 0.035(3) 0.0162(18) -0.003(2) 0.0079(19) 0.0013(18)
    N1 0.049(3) 0.030(2) 0.031(2) 0.0015(19) 0.0078(18) -0.0013(17)
    C4 0.045(3) 0.036(3) 0.030(3) -0.011(2) 0.008(2) -0.013(2)
    C1 0.040(3) 0.042(3) 0.034(3) 0.000(2) 0.009(2) 0.002(2)
    O2 0.056(3) 0.077(3) 0.037(2) -0.020(2) 0.0025(18) 0.002(2)
    C12 0.045(3) 0.047(3) 0.039(3) -0.004(3) 0.003(2) 0.004(2)
    C3 0.048(3) 0.043(3) 0.029(3) 0.000(3) 0.002(2) 0.007(2)
    C13 0.049(4) 0.035(3) 0.048(3) 0.002(3) 0.007(3) 0.003(2)
    C7 0.043(4) 0.054(4) 0.090(5) 0.003(3) 0.013(3) -0.012(3)
    C6 0.037(5) 0.043(4) 0.244(15) 0.004(3) -0.002(6) -0.030(6)
    C10 0.066(6) 0.059(5) 0.215(15) -0.022(4) -0.010(7) 0.032(7)
    C8 0.039(4) 0.073(5) 0.142(8) -0.008(4) 0.006(4) -0.010(6)
    C11 0.067(6) 0.042(4) 0.152(9) -0.010(4) -0.008(6) -0.001(5)
    C9 0.047(5) 0.085(6) 0.126(8) -0.029(4) 0.003(4) -0.006(5)
    C5 0.045(4) 0.034(3) 0.157(8) 0.008(3) 0.004(4) -0.024(4)
_geom_special_details
;
All esds (except the esd in the dihedral angle between two l.s. planes) are
estimated using the full covariance matrix. The cell esds are taken into
account individually in the estimation of esds in distances, angles and
torsion angles; correlations between esds in cell parameters are only used
when they are defined by crystal symmetry. An approximate (isotropic)
treatment of cell esds is used for estimating esds involving l.s. planes.
;
loop_
    _geom_bond_atom_site_label_1
    _geom_bond_atom_site_label_2
    _geom_bond_site_symmetry_2
    _geom_bond_distance
    _geom_bond_publ_flag
    O5 H1 . 0.86(6) ?
    O5 H2 . 0.86(6) ?
    O3 C4 . 1.195(7) ?
    O1 C1 . 1.250(7) ?
    O4 C4 . 1.320(7) ?
    O4 H4 . 0.82 ?
    C2 N1 . 1.471(7) ?
    C2 C3 . 1.538(7) ?
    C2 C1 . 1.543(6) ?
    C2 H2A . 0.98 ?
    N1 C13 . 1.333(7) ?
    N1 C5 . 1.368(8) ?
    C4 C3 . 1.481(7) ?
    C1 O2 . 1.231(7) ?
    C12 C13 . 1.375(8) ?
    C12 C11 . 1.389(10) ?
    C12 C7 . 1.396(9) ?
    C3 H3A . 0.97 ?
    C3 H3B . 0.97 ?
    C13 H13 . 0.93 ?
    C7 C8 . 1.402(11) ?
    C7 C6 . 1.416(11) ?
    C6 C5 . 1.324(11) ?
    C6 H6 . 0.93 ?
    C10 C9 . 1.364(13) ?
    C10 C11 . 1.372(12) ?
    C10 H10 . 0.93 ?
    C8 C9 . 1.354(12) ?
    C8 H8 . 0.93 ?
    C11 H11 . 0.93 ?
    C9 H9 . 0.93 ?
    C5 H5 . 0.93 ?
loop_
    _geom_angle_atom_site_label_1
    _geom_angle_atom_site_label_2
    _geom_angle_atom_site_label_3
    _geom_angle_site_symmetry_1
    _geom_angle_site_symmetry_3
    _geom_angle
    _geom_angle_publ_flag
    H1 O5 H2 . . 109(7) ?
    C4 O4 H4 . . 109.5 ?
    N1 C2 C3 . . 113.5(4) ?
    N1 C2 C1 . . 111.2(4) ?
    C3 C2 C1 . . 112.4(4) ?
    N1 C2 H2A . . 106.4 ?
    C3 C2 H2A . . 106.4 ?
    C1 C2 H2A . . 106.4 ?
    C13 N1 C5 . . 119.2(6) ?
    C13 N1 C2 . . 121.3(5) ?
    C5 N1 C2 . . 119.5(5) ?
    O3 C4 O4 . . 124.2(5) ?
    O3 C4 C3 . . 123.8(5) ?
    O4 C4 C3 . . 112.0(5) ?
    O2 C1 O1 . . 126.7(5) ?
    O2 C1 C2 . . 116.0(5) ?
    O1 C1 C2 . . 117.2(5) ?
    C13 C12 C11 . . 121.9(6) ?
    C13 C12 C7 . . 119.5(6) ?
    C11 C12 C7 . . 118.6(7) ?
    C4 C3 C2 . . 113.0(4) ?
    C4 C3 H3A . . 109 ?
    C2 C3 H3A . . 109 ?
    C4 C3 H3B . . 109 ?
    C2 C3 H3B . . 109 ?
    H3A C3 H3B . . 107.8 ?
    N1 C13 C12 . . 122.0(5) ?
    N1 C13 H13 . . 119 ?
    C12 C13 H13 . . 119 ?
    C12 C7 C8 . . 121.1(7) ?
    C12 C7 C6 . . 116.5(7) ?
    C8 C7 C6 . . 122.3(7) ?
    C5 C6 C7 . . 121.3(7) ?
    C5 C6 H6 . . 119.3 ?
    C7 C6 H6 . . 119.3 ?
    C9 C10 C11 . . 121.2(8) ?
    C9 C10 H10 . . 119.4 ?
    C11 C10 H10 . . 119.4 ?
    C9 C8 C7 . . 118.0(8) ?
    C9 C8 H8 . . 121 ?
    C7 C8 H8 . . 121 ?
    C10 C11 C12 . . 119.3(8) ?
    C10 C11 H11 . . 120.3 ?
    C12 C11 H11 . . 120.3 ?
    C8 C9 C10 . . 121.7(8) ?
    C8 C9 H9 . . 119.2 ?
    C10 C9 H9 . . 119.2 ?
    C6 C5 N1 . . 121.4(7) ?
    C6 C5 H5 . . 119.3 ?
    N1 C5 H5 . . 119.3 ?
loop_
    _geom_hbond_atom_site_label_D
    _geom_hbond_atom_site_label_H
    _geom_hbond_atom_site_label_A
    _geom_hbond_site_symmetry_A
    _geom_hbond_distance_DH
    _geom_hbond_distance_HA
    _geom_hbond_distance_DA
    _geom_hbond_angle_DHA
    O5 H1 O2 . 0.86(6) 2.05(6) 2.851(7) 156(6)
    O5 H2 O2 2_575 0.86(6) 2.08(7) 2.874(7) 153(6)
    O4 H4 O1 1_554 0.82 1.70 2.518(7) 172
