# Supplementary material for: (R,S)-3-Carb­oxy-2-(isoquinolinium-2-yl)propanoate monohydrate
Source: Acta Crystallogr Sect E Struct Rep Online. 2010 May 22;66(Pt 6):o1427. doi: 10.1107/S1600536810018428 (PMC2979612; doi:10.1107/S1600536810018428)
Supplement: Supplementary file 2 [file e-66-o1427-Isup2.hkl]

# 
# h,k,l, Fc-squared, Fo-squared, sigma(Fo-squared) and status flag 
# 
data_I
_shelx_title ' OPTI in P2(1)/c' 
_shelx_refln_list_code          4 
_shelx_F_calc_maximum       87.03 
_exptl_crystal_F_000       276.00 
_reflns_d_resolution_high  0.7331 
 
loop_ 
 _symmetry_equiv_pos_as_xyz 
 'x, y, z' 
 'x, -y, z+1/2' 
 
_cell_length_a    10.1030 
_cell_length_b     8.0706 
_cell_length_c     7.8911 
_cell_angle_alpha  90.000 
_cell_angle_beta  104.282 
_cell_angle_gamma  90.000 
 
_shelx_F_squared_multiplier     1.000 
 
loop_ 
 _refln_index_h 
 _refln_index_k 
 _refln_index_l 
 _refln_F_squared_calc 
 _refln_F_squared_meas 
 _refln_F_squared_sigma 
 _refln_observed_status 
   2   0   0     2167.29     1785.94    162.77 o 
   3   0   0     1171.49      987.45      9.95 o 
   4   0   0      337.00      335.23      4.78 o 
   5   0   0       65.62       73.63      5.89 o 
   6   0   0       42.78       51.57      7.03 o 
   7   0   0       11.48       10.31      2.38 o 
   8   0   0       13.28       14.78      2.71 o 
   9   0   0        5.66        6.36      6.13 o 
  10   0   0        4.54        7.70      6.72 o 
  11   0   0        6.04        7.61      7.38 o 
  12   0   0       27.24       58.71      8.89 o 
  13   0   0        2.35        0.99      9.52 o 
   2   1   0      350.05      387.02      5.18 o 
   3   1   0      321.30      314.39      6.84 o 
   4   1   0       26.73       28.55      0.76 o 
   5   1   0      621.61      683.79     13.71 o 
   6   1   0       20.83       18.35      1.28 o 
   7   1   0      218.23      218.90      4.58 o 
   8   1   0       44.92       47.22      3.05 o 
   9   1   0       12.76       13.24      3.02 o 
  10   1   0       15.84       19.35      4.93 o 
  11   1   0        2.67        5.07      5.39 o 
  13   1   0        1.64        0.82      9.99 o 
   0   2   0     2569.81     3371.78     28.61 o 
   1   2   0     3671.43     4302.79     66.47 o 
   2   2   0     2923.08     3136.98     23.33 o 
   3   2   0       31.83       30.12      1.54 o 
   4   2   0      287.73      383.36      9.60 o 
   5   2   0      109.28      107.11      3.89 o 
   6   2   0       12.97       15.80      2.33 o 
   7   2   0       13.64       14.19      2.68 o 
   8   2   0       17.98       25.83      2.68 o 
   9   2   0       27.67       31.36      2.92 o 
  10   2   0        0.17        1.04      4.12 o 
  11   2   0        3.11        5.88      5.42 o 
  12   2   0        0.24        3.40      6.04 o 
  13   2   0        2.52        7.70      6.74 o 
   0   3   0       19.91       20.71      2.21 o 
   1   3   0      627.12      674.49      3.95 o 
   2   3   0       97.91      102.01      1.87 o 
   3   3   0      104.05      108.57      1.50 o 
   4   3   0      564.02      704.71      3.90 o 
   5   3   0       31.78       26.88      2.41 o 
   6   3   0        9.13        8.30      2.33 o 
   7   3   0       47.10       56.31      2.83 o 
   8   3   0       31.56       41.11      2.98 o 
   9   3   0       45.10       47.41      4.12 o 
  10   3   0        0.13        0.95      3.49 o 
  11   3   0        0.96        4.42      3.76 o 
  12   3   0        0.78        1.21      5.01 o 
   0   4   0       14.07       15.11      2.67 o 
   1   4   0      293.66      340.97      5.56 o 
   2   4   0      195.02      224.51      4.14 o 
   3   4   0      203.25      210.03      5.91 o 
   4   4   0      178.49      174.88      3.85 o 
   5   4   0       56.61       72.05      2.62 o 
   6   4   0      175.29      188.37      3.71 o 
   7   4   0        7.22        6.88      3.18 o 
   8   4   0       11.11       14.34      3.41 o 
   9   4   0        1.32        0.94      3.84 o 
  10   4   0        2.38        2.80      4.51 o 
  11   4   0        3.96        6.86      3.63 o 
  12   4   0        2.77        3.56     10.34 o 
   0   5   0       59.20       56.50      3.25 o 
   1   5   0       40.81       48.56      2.45 o 
   2   5   0      170.71      194.30      2.82 o 
   3   5   0       51.36       47.70      2.07 o 
   4   5   0       18.63       17.80      1.90 o 
   5   5   0      101.71      110.39      2.91 o 
   6   5   0       14.21       18.54      2.88 o 
   7   5   0       14.37       21.70      3.50 o 
   8   5   0       10.74       12.97      3.64 o 
   9   5   0        2.13        4.68      3.76 o 
  10   5   0        8.74       12.65      3.59 o 
  11   5   0        6.04        6.80      5.51 o 
   0   6   0       39.38       38.07      3.78 o 
   1   6   0       25.08       22.22      2.81 o 
   2   6   0       65.08       69.94      2.71 o 
   3   6   0       96.08       91.35      2.59 o 
   4   6   0       12.81       15.63      2.21 o 
   5   6   0      118.77      129.84      4.94 o 
   6   6   0        8.38        7.90      3.02 o 
   7   6   0       18.62       19.70      3.33 o 
   8   6   0        8.56        8.22      3.39 o 
   9   6   0        0.13        4.82      3.56 o 
  10   6   0        5.39       11.34      3.60 o 
  11   6   0        0.61        4.10      5.03 o 
   0   7   0       19.46       19.57      4.18 o 
   1   7   0        4.45        4.84      3.04 o 
   2   7   0       24.83       28.01      2.71 o 
   3   7   0       19.69       18.66      2.67 o 
   4   7   0        3.34        2.47      2.39 o 
   5   7   0       14.24       15.26      3.17 o 
   6   7   0        2.96        1.65      3.59 o 
   7   7   0        0.42        3.63      4.40 o 
   8   7   0        0.79        3.04      5.29 o 
   9   7   0        2.12        4.84      4.06 o 
  10   7   0        1.46        7.82      6.29 o 
   0   8   0        1.19        2.80      4.34 o 
   1   8   0        3.22        5.13      3.01 o 
   2   8   0       34.67       43.17      2.94 o 
   3   8   0       10.13       11.53      2.71 o 
   4   8   0        1.61        5.09      2.54 o 
   5   8   0        1.05        3.11      3.30 o 
   6   8   0        5.25        4.46      3.45 o 
   7   8   0        5.93        4.99      3.62 o 
   8   8   0        0.12        1.89      6.02 o 
   9   8   0        0.20        1.59     10.20 o 
   0   9   0        0.01        1.76      3.98 o 
   1   9   0        3.28        4.60      3.06 o 
   2   9   0        0.64        2.04      3.00 o 
   3   9   0        4.28        6.27      2.87 o 
   4   9   0        3.01        0.71      3.40 o 
   5   9   0        4.01        5.19      3.70 o 
   6   9   0        6.68        9.24      3.89 o 
   7   9   0        2.15        4.21      7.40 o 
   0  10   0        1.03        2.88      4.77 o 
   1  10   0        3.46        2.70      3.13 o 
   2  10   0        1.44        3.82      2.97 o 
   3  10   0        0.84        1.16      3.15 o 
   4  10   0        1.90        5.56      4.06 o 
   5  10   0        0.89        7.63      4.21 o 
   0  11   0        0.13        4.98      6.26 o 
 -13   1   1        2.15        8.25      6.83 o 
 -12   1   1        2.00        0.85      6.04 o 
 -11   1   1        7.32        9.85      5.47 o 
 -10   1   1       17.16       19.93      5.09 o 
  -9   1   1       30.79       34.48      3.50 o 
  -8   1   1       98.54      100.34      4.09 o 
  -7   1   1       51.74       56.52      2.85 o 
  -6   1   1      223.84      223.20     10.62 o 
  -5   1   1      132.69      141.81      2.44 o 
  -4   1   1       92.15       84.29      1.95 o 
  -3   1   1       28.61       29.89      1.32 o 
  -2   1   1       24.31       32.38      1.37 o 
  -1   1   1      766.21      467.02     97.72 o 
   1   1   1      702.72      621.75      8.90 o 
   2   1   1      177.43      149.47      1.77 o 
   3   1   1       24.89       21.72      1.40 o 
   4   1   1      678.92      659.91      7.32 o 
   5   1   1      384.85      385.46      5.46 o 
   6   1   1      246.76      242.37      5.08 o 
   7   1   1       59.70       62.75      2.56 o 
   8   1   1       63.18       55.49      3.19 o 
   9   1   1       20.83       18.19      3.09 o 
  10   1   1       11.53       14.21      4.75 o 
  11   1   1       13.78       11.67      5.28 o 
  12   1   1       11.72       20.23      5.98 o 
 -13   2   1        0.18        0.47      6.82 o 
 -12   2   1        0.30        2.95      6.11 o 
 -11   2   1        1.20        3.34      3.89 o 
 -10   2   1       25.67       15.95      3.74 o 
  -9   2   1       57.96       51.14      5.11 o 
  -8   2   1      140.16      106.52      6.09 o 
  -7   2   1        9.33       10.14      2.83 o 
  -6   2   1        4.96        3.66      2.35 o 
  -5   2   1        4.53        3.58      2.09 o 
  -4   2   1      202.85      198.36      4.33 o 
  -3   2   1     1669.21     1560.94      7.46 o 
  -2   2   1     1299.72     1230.95     11.54 o 
  -1   2   1      662.14      667.06      7.95 o 
   0   2   1      150.05      155.55      4.35 o 
   1   2   1      503.11      489.51      6.15 o 
   2   2   1      351.38      428.02     11.57 o 
   3   2   1      123.37      106.92      2.63 o 
   4   2   1       87.58       57.42      5.73 o 
   5   2   1        0.68        0.05      1.11 o 
   6   2   1        1.96        3.38      1.49 o 
   7   2   1       48.99       32.50      2.79 o 
   8   2   1      177.30      162.24      9.81 o 
   9   2   1       44.41       47.08      4.16 o 
  10   2   1       14.63       16.08      3.62 o 
  11   2   1        2.17        3.47      5.27 o 
  12   2   1        0.07        5.02      6.00 o 
 -13   3   1        3.03        4.51      5.57 o 
 -12   3   1        0.80        1.61      3.92 o 
 -11   3   1        5.18        4.00      3.37 o 
 -10   3   1        5.30        3.44      3.67 o 
  -9   3   1       41.88       47.81      3.77 o 
  -8   3   1        2.70        3.13      3.29 o 
  -7   3   1        5.95        6.01      2.65 o 
  -6   3   1        9.44        6.66      2.37 o 
  -5   3   1       45.01       41.97      2.14 o 
  -4   3   1      141.50      134.50      5.48 o 
  -3   3   1       94.15       85.30      3.24 o 
  -2   3   1       27.59       33.45      2.01 o 
  -1   3   1      250.65      238.26      5.74 o 
   0   3   1        6.34       10.38      2.02 o 
   1   3   1      187.35      190.29      3.83 o 
   2   3   1       92.00       90.58      2.78 o 
   3   3   1        5.67        6.92      1.29 o 
   4   3   1      237.34      226.76     10.04 o 
   5   3   1       17.51       15.79      2.21 o 
   6   3   1        6.52        4.95      1.31 o 
   7   3   1        1.10        1.83      2.23 o 
   8   3   1       46.93       40.29      2.60 o 
   9   3   1       10.88        6.25      2.65 o 
  10   3   1        4.54        4.77      3.49 o 
  11   3   1        0.20        1.10      5.17 o 
  12   3   1        1.54        1.36      5.12 o 
 -12   4   1        3.88        4.55      5.53 o 
 -11   4   1        1.43        3.01      4.75 o 
 -10   4   1        4.13        2.92      3.82 o 
  -9   4   1        1.76        2.43      3.59 o 
  -8   4   1        2.54        5.30      3.33 o 
  -7   4   1        6.23        5.25      3.16 o 
  -6   4   1      152.96      128.56      2.95 o 
  -5   4   1       17.95       14.64      2.25 o 
  -4   4   1      237.57      223.24      8.71 o 
  -3   4   1      376.84      364.18      3.99 o 
  -2   4   1      154.49      149.69      3.41 o 
  -1   4   1      345.72      380.01      6.57 o 
   0   4   1      352.05      424.91      6.91 o 
   1   4   1      140.97      163.19      2.87 o 
   2   4   1       69.79       71.50      2.46 o 
   3   4   1       75.00       64.45      2.20 o 
   4   4   1       46.04       47.06      1.70 o 
   5   4   1       12.45        9.86      1.74 o 
   6   4   1       86.94       71.68      3.14 o 
   7   4   1        7.64        8.74      2.73 o 
   8   4   1       33.47       36.34      2.99 o 
   9   4   1        8.83       11.55      3.06 o 
  10   4   1       10.33       16.79      4.79 o 
  11   4   1        8.59        8.93      5.19 o 
  12   4   1        2.06        0.36      7.48 o 
 -12   5   1        1.93        5.89      4.63 o 
 -11   5   1        0.58        7.01      4.54 o 
 -10   5   1        3.79        3.52      4.07 o 
  -9   5   1        3.29        2.26      3.72 o 
  -8   5   1       23.83       26.09      3.66 o 
  -7   5   1       55.45       51.75      3.08 o 
  -6   5   1      148.89      124.63      3.83 o 
  -5   5   1      169.97      184.77      3.25 o 
  -4   5   1       45.59       45.35      2.18 o 
  -3   5   1       75.05       70.14      2.86 o 
  -2   5   1       47.48       46.20      2.55 o 
  -1   5   1       30.11       37.28      2.52 o 
   0   5   1       70.58       82.83      2.57 o 
   1   5   1      182.20      165.64      3.00 o 
   2   5   1       34.06       32.21      2.02 o 
   3   5   1        6.50        7.15      1.86 o 
   4   5   1       38.20       42.71      1.97 o 
   5   5   1       72.58       64.39      2.11 o 
   6   5   1      160.56      137.05      3.79 o 
   7   5   1       25.93       22.83      4.68 o 
   8   5   1        0.25        2.78      3.03 o 
   9   5   1        1.25        1.29      3.90 o 
  10   5   1        1.73        1.72      4.44 o 
  11   5   1        0.07        3.66      5.68 o 
 -11   6   1        0.88        4.54      5.37 o 
 -10   6   1        4.37        7.67      4.44 o 
  -9   6   1        2.26        4.73      3.98 o 
  -8   6   1        1.05        3.15      3.97 o 
  -7   6   1       25.33       22.37      2.91 o 
  -6   6   1        6.26        6.10      2.82 o 
  -5   6   1      144.47      139.69      4.03 o 
  -4   6   1       24.39       25.60      2.49 o 
  -3   6   1       38.78       32.46      3.16 o 
  -2   6   1      155.38      131.30      4.30 o 
  -1   6   1        3.94        4.79      2.23 o 
   0   6   1        2.09        1.90      2.34 o 
   1   6   1       93.60       95.62      2.74 o 
   2   6   1       23.13       20.84      2.43 o 
   3   6   1       45.85       39.32      2.28 o 
   4   6   1       16.70       19.65      2.15 o 
   5   6   1       31.12       26.57      2.13 o 
   6   6   1       11.97        9.96      3.43 o 
   7   6   1       42.67       37.08      3.71 o 
   8   6   1        3.97        3.57      3.01 o 
   9   6   1        0.05        3.26      4.55 o 
  10   6   1        5.65        7.97      4.98 o 
 -10   7   1        5.35        6.55      4.61 o 
  -9   7   1        2.30        4.06      4.11 o 
  -8   7   1        7.05        7.89      3.18 o 
  -7   7   1        2.74        5.05      3.10 o 
  -6   7   1       25.93       27.39      3.43 o 
  -5   7   1       43.30       42.71      3.47 o 
  -4   7   1      128.17      139.16      3.17 o 
  -3   7   1      196.96      161.54      4.01 o 
  -2   7   1       15.66       10.24      2.68 o 
  -1   7   1        9.18       10.67      2.49 o 
   0   7   1       18.32       17.45      2.66 o 
   1   7   1       28.76       23.81      2.66 o 
   2   7   1      133.87      127.48      3.23 o 
   3   7   1       34.05       36.92      2.86 o 
   4   7   1        6.05        9.77      2.28 o 
   5   7   1        7.52        9.13      3.05 o 
   6   7   1        3.28        5.09      3.13 o 
   7   7   1        7.56        7.10      3.71 o 
   8   7   1        1.59        8.34      5.60 o 
   9   7   1        4.63        8.22      4.81 o 
  -9   8   1        9.01        9.22      4.48 o 
  -8   8   1        0.76        3.67      4.05 o 
  -7   8   1       16.09       16.02      3.60 o 
  -6   8   1        8.60        8.37      3.54 o 
  -5   8   1        3.10        0.86      3.42 o 
  -4   8   1        2.94        4.06      2.78 o 
  -3   8   1       32.01       32.59      2.59 o 
  -2   8   1        3.74        4.12      2.82 o 
  -1   8   1        0.96        2.21      2.78 o 
   0   8   1        7.85        8.84      2.83 o 
   1   8   1        2.12        6.30      2.81 o 
   2   8   1        6.12        9.37      2.70 o 
   3   8   1        9.34        8.12      2.50 o 
   4   8   1        9.81        9.40      2.44 o 
   5   8   1       10.71       10.54      3.31 o 
   6   8   1        0.30        1.65      3.40 o 
   7   8   1        5.17        6.08      4.17 o 
   8   8   1        0.59        0.43      5.12 o 
  -7   9   1        1.29        1.43      3.41 o 
  -6   9   1       22.58       19.92      3.59 o 
  -5   9   1       14.65       11.99      3.27 o 
  -4   9   1       13.96       11.85      3.03 o 
  -3   9   1       23.34       23.96      2.71 o 
  -2   9   1       10.16       12.82      2.71 o 
  -1   9   1        0.04        2.36      3.37 o 
   0   9   1        6.35        9.75      3.20 o 
   1   9   1       10.21       12.31      3.05 o 
   2   9   1       11.88       12.98      2.95 o 
   3   9   1        4.15        4.77      2.75 o 
   4   9   1        7.49        5.99      3.53 o 
   5   9   1        4.40        8.65      4.13 o 
   6   9   1        4.21        2.44      4.40 o 
   7   9   1        3.99        2.53      5.58 o 
  -5  10   1        0.92        3.79      4.48 o 
  -4  10   1        0.01        0.78      4.52 o 
  -3  10   1        1.07        3.61      3.00 o 
  -2  10   1       11.58       12.65      3.14 o 
  -1  10   1        5.81        5.92      3.18 o 
   0  10   1        1.23        5.24      3.82 o 
   1  10   1        3.96        4.95      3.32 o 
   2  10   1        7.53       10.34      3.41 o 
   3  10   1        1.07        6.24      3.48 o 
   4  10   1        0.89        3.14      4.14 o 
   5  10   1        1.42        2.37      4.38 o 
 -13   0   2        4.31       17.51     10.07 o 
 -12   0   2        7.42       11.75      8.78 o 
 -11   0   2       10.46        5.64      7.82 o 
 -10   0   2        9.11        9.80      7.13 o 
  -9   0   2       71.65       69.40      6.90 o 
  -8   0   2      187.38      183.18      6.92 o 
  -7   0   2        3.25        4.40      1.57 o 
  -6   0   2       21.16       21.04      1.45 o 
  -5   0   2      783.32      698.47      4.28 o 
  -4   0   2      480.87      405.00      2.86 o 
  -3   0   2      238.22      195.92      2.65 o 
  -2   0   2     3069.38     3040.30     15.03 o 
  -1   0   2     7573.53     6775.69     31.98 o 
   0   0   2     1972.82     2254.11     14.85 o 
   1   0   2     1771.21     1635.05     13.74 o 
   2   0   2      211.96      172.08      3.78 o 
   3   0   2       25.94       44.20      2.51 o 
   4   0   2      220.52      216.35      2.55 o 
   5   0   2      140.09      135.24      2.63 o 
   6   0   2       20.63       25.73      2.98 o 
   7   0   2      213.26      251.62      3.75 o 
   8   0   2       79.94       97.60      3.43 o 
   9   0   2        6.97        6.72      3.16 o 
  10   0   2        2.72        2.21      6.38 o 
  11   0   2        2.75        3.63      7.34 o 
  12   0   2        5.06        8.82      8.20 o 
 -13   1   2        1.90        3.43      6.97 o 
 -12   1   2        1.26        1.66      6.11 o 
 -11   1   2        1.58       -0.01      7.32 o 
 -10   1   2        2.98        2.40      3.73 o 
  -9   1   2       79.90       85.03      2.62 o 
  -8   1   2       51.25       52.52      2.27 o 
  -7   1   2       10.18       12.06      1.99 o 
  -6   1   2       20.54       19.88      1.78 o 
  -5   1   2       66.16       72.04      1.78 o 
  -4   1   2       88.43       97.93      3.46 o 
  -3   1   2      382.58      378.16      2.88 o 
  -2   1   2      749.05      667.73      4.69 o 
  -1   1   2      919.74     1057.78      5.23 o 
   0   1   2     1642.96     1760.82      8.21 o 
   1   1   2      188.26      249.94      4.55 o 
   2   1   2      680.63      638.26      6.45 o 
   3   1   2      508.61      460.46     11.62 o 
   4   1   2      123.23      129.67      3.03 o 
   5   1   2        6.83        5.35      1.57 o 
   6   1   2       50.80       41.83      1.93 o 
   7   1   2       23.64       24.27      2.11 o 
   8   1   2       75.61       82.99      2.48 o 
   9   1   2        0.26        1.24      2.93 o 
  10   1   2        1.13        1.72      4.60 o 
  11   1   2        1.14       -0.76      7.77 o 
  12   1   2        4.38        5.67      5.82 o 
 -13   2   2        2.14        7.83     11.04 o 
 -12   2   2        1.15        2.70      4.47 o 
 -11   2   2        7.36        6.70      4.05 o 
 -10   2   2        7.85       10.96      2.70 o 
  -9   2   2       41.25       49.34      2.78 o 
  -8   2   2       83.40       86.93      2.78 o 
  -7   2   2       33.77       30.72      2.34 o 
  -6   2   2       34.18       37.80      2.11 o 
  -5   2   2       78.61       85.51      1.85 o 
  -4   2   2      544.43      590.77      6.46 o 
  -3   2   2       79.56       71.19      2.00 o 
  -2   2   2       52.25       60.60      1.57 o 
  -1   2   2      513.40      466.99     13.70 o 
   0   2   2      147.75      196.21      3.97 o 
   1   2   2       25.04       27.30      0.97 o 
   2   2   2       94.07      101.68      2.23 o 
   3   2   2      452.06      447.25      5.45 o 
   4   2   2       17.25       14.73      1.07 o 
   5   2   2       25.18       18.77      2.12 o 
   6   2   2       67.46       53.99      2.93 o 
   7   2   2       49.34       50.72      3.25 o 
   8   2   2       44.63       65.48      4.99 o 
   9   2   2       21.56       27.31      4.03 o 
  10   2   2        0.52        2.04      3.89 o 
  11   2   2        2.46        3.77      5.19 o 
  12   2   2        1.43        2.58      9.09 o 
 -13   3   2        0.08       -0.03      7.16 o 
 -12   3   2        2.19        6.19      4.58 o 
 -11   3   2        2.55        2.11      4.16 o 
 -10   3   2        3.80        4.53      2.92 o 
  -9   3   2       28.88       36.39      2.91 o 
  -8   3   2       92.58      109.48      3.19 o 
  -7   3   2       55.63       50.35      2.64 o 
  -6   3   2        7.36       11.25      2.07 o 
  -5   3   2       29.44       37.08      1.55 o 
  -4   3   2      289.75      312.14      4.32 o 
  -3   3   2       41.33       45.89      1.41 o 
  -2   3   2      560.24      485.82      6.05 o 
  -1   3   2      451.42      436.43      3.41 o 
   0   3   2       27.96       38.17      1.72 o 
   1   3   2      161.30      168.96      2.72 o 
   2   3   2      358.24      333.60      4.19 o 
   3   3   2      410.58      440.51      8.69 o 
   4   3   2      220.75      199.51      5.88 o 
   5   3   2        9.40       10.73      1.49 o 
   6   3   2       14.42       10.19      1.54 o 
   7   3   2       31.26       27.91      2.27 o 
   8   3   2       29.89       29.46      4.69 o 
   9   3   2        6.51       12.25      3.28 o 
  10   3   2        4.17        7.23      4.33 o 
  11   3   2        0.53        2.24      4.47 o 
 -12   4   2        2.36        0.34      6.62 o 
 -11   4   2        6.19        4.54      3.23 o 
 -10   4   2        0.91        3.08      3.30 o 
  -9   4   2        6.92        7.64      2.94 o 
  -8   4   2       11.62       11.23      2.81 o 
  -7   4   2       72.73       63.25      2.78 o 
  -6   4   2       11.47       12.09      2.35 o 
  -5   4   2       95.87       94.17      2.57 o 
  -4   4   2      118.53      121.24      2.72 o 
  -3   4   2      125.81      131.75      3.34 o 
  -2   4   2       27.31       21.31      1.53 o 
  -1   4   2      447.69      440.87      6.34 o 
   0   4   2      131.88      133.76      2.53 o 
   1   4   2       49.92       56.32      2.08 o 
   2   4   2       69.17       78.63      1.63 o 
   3   4   2      105.54      103.94      3.58 o 
   4   4   2      169.25      160.26      2.04 o 
   5   4   2       15.30       16.44      1.78 o 
   6   4   2       22.97       22.96      1.78 o 
   7   4   2        9.88        9.74      2.37 o 
   8   4   2        9.48       10.32      3.44 o 
   9   4   2        1.22        3.10      3.74 o 
  10   4   2       22.12       26.25      4.37 o 
  11   4   2        1.27        9.07     10.47 o 
 -12   5   2        3.27        8.74      5.77 o 
 -11   5   2        2.67        7.15      3.77 o 
 -10   5   2        0.74        5.38      3.83 o 
  -9   5   2        4.67        4.75      3.07 o 
  -8   5   2       18.97       18.26      2.73 o 
  -7   5   2       18.19       17.56      2.67 o 
  -6   5   2      261.30      277.98      5.97 o 
  -5   5   2        2.98        5.09      1.94 o 
  -4   5   2       22.70       20.76      2.05 o 
  -3   5   2      113.20      104.30      2.07 o 
  -2   5   2       36.41       32.29      1.87 o 
  -1   5   2       60.47       70.91      3.26 o 
   0   5   2       90.17       88.71      3.30 o 
   1   5   2       19.74       20.08      1.93 o 
   2   5   2       13.77       13.84      1.90 o 
   3   5   2       10.36        9.72      1.76 o 
   4   5   2       32.00       30.02      1.98 o 
   5   5   2      173.44      194.90      2.89 o 
   6   5   2        7.10        5.73      2.67 o 
   7   5   2       16.14       18.25      4.16 o 
   8   5   2        4.71        6.45      3.84 o 
   9   5   2        0.28        8.03      7.58 o 
  10   5   2        9.35       12.28      4.74 o 
  11   5   2        1.84        4.66      5.12 o 
 -11   6   2        3.52       14.34      4.09 o 
 -10   6   2        3.25        8.66      3.71 o 
  -9   6   2        1.85        3.31      4.23 o 
  -8   6   2       14.26       13.29      2.95 o 
  -7   6   2       22.44       20.05      2.76 o 
  -6   6   2       16.62       19.66      2.70 o 
  -5   6   2        3.95        4.79      2.03 o 
  -4   6   2       14.72       19.98      2.25 o 
  -3   6   2      202.00      199.38      4.75 o 
  -2   6   2       23.07       30.58      2.61 o 
  -1   6   2       18.97       22.67      2.36 o 
   0   6   2       38.54       38.43      2.37 o 
   1   6   2      163.33      158.69      3.79 o 
   2   6   2      126.63      122.02      3.60 o 
   3   6   2       12.11       12.10      2.13 o 
   4   6   2       51.89       41.51      2.07 o 
   5   6   2       25.14       25.40      2.21 o 
   6   6   2        4.14        1.84      2.87 o 
   7   6   2       12.72       10.96      4.42 o 
   8   6   2       12.52       12.37      4.25 o 
   9   6   2       11.87       14.88      4.63 o 
  10   6   2        0.06        3.39      5.08 o 
 -10   7   2        1.87        3.24      3.71 o 
  -9   7   2        1.23        2.44      3.40 o 
  -8   7   2        2.57        2.64      2.87 o 
  -7   7   2        8.18        9.13      2.75 o 
  -6   7   2        8.71        6.64      2.65 o 
  -5   7   2       21.89       21.01      2.89 o 
  -4   7   2       39.73       38.22      2.53 o 
  -3   7   2       44.07       36.98      2.52 o 
  -2   7   2       13.78       13.45      2.59 o 
  -1   7   2       11.17        9.90      2.58 o 
   0   7   2        5.25        4.17      2.52 o 
   1   7   2       28.38       25.72      2.51 o 
   2   7   2        3.21        3.06      2.36 o 
   3   7   2       45.35       41.19      2.43 o 
   4   7   2        6.29        5.44      2.13 o 
   5   7   2        0.20        2.02      3.01 o 
   6   7   2       10.05       10.14      4.40 o 
   7   7   2        3.30        2.78      4.69 o 
   8   7   2        0.54        4.37      5.57 o 
   9   7   2        4.44       10.50      5.11 o 
  -9   8   2        2.29        2.70      3.66 o 
  -8   8   2        2.16        3.78      3.19 o 
  -7   8   2        2.30        4.54      3.02 o 
  -6   8   2        0.88        1.74      2.90 o 
  -5   8   2        6.94        6.85      3.11 o 
  -4   8   2        2.89        3.35      2.55 o 
  -3   8   2       16.91       14.73      2.59 o 
  -2   8   2       25.94       29.04      2.54 o 
  -1   8   2        0.47        1.31      2.77 o 
   0   8   2        7.82        7.85      2.77 o 
   1   8   2       39.54       39.38      2.79 o 
   2   8   2        7.14        6.21      2.52 o 
   3   8   2        5.47        6.73      2.28 o 
   4   8   2       16.18       16.53      2.51 o 
   5   8   2       11.75        7.82      3.30 o 
   6   8   2       12.53       15.44      5.04 o 
   7   8   2        1.29        5.49      5.26 o 
   8   8   2        2.11        6.19      5.65 o 
  -7   9   2        1.88        4.87      3.36 o 
  -6   9   2        1.64        3.49      3.48 o 
  -5   9   2        5.90        4.36      3.39 o 
  -4   9   2        4.66        5.43      3.17 o 
  -3   9   2        8.37        7.98      2.75 o 
  -2   9   2        4.83        5.34      2.77 o 
  -1   9   2        3.46        6.14      2.70 o 
   0   9   2        1.29        2.78      2.70 o 
   1   9   2        7.84       11.15      2.84 o 
   2   9   2        7.25        7.53      2.73 o 
   3   9   2        2.63        5.11      2.75 o 
   4   9   2       11.03       13.72      3.49 o 
   5   9   2        9.68       11.03      5.05 o 
   6   9   2        1.10        1.65      5.48 o 
  -5  10   2        5.98        6.02      3.78 o 
  -4  10   2        1.56        1.97      3.90 o 
  -3  10   2        1.72        2.92      3.63 o 
  -2  10   2        4.31        4.42      3.25 o 
  -1  10   2        3.36        1.97      3.10 o 
   0  10   2        1.19        2.77      3.12 o 
   1  10   2        1.78        4.21      3.14 o 
   2  10   2        0.28        3.86      3.02 o 
   3  10   2        2.06        2.36      3.17 o 
   4  10   2        2.21        8.26      5.22 o 
 -13   1   3        7.00       14.78      7.19 o 
 -12   1   3       19.79       26.13      6.49 o 
 -11   1   3       19.81       24.09      4.33 o 
 -10   1   3       35.29       39.67      4.01 o 
  -9   1   3       34.28       39.50      2.09 o 
  -8   1   3      152.30      165.14      2.63 o 
  -7   1   3       41.66       40.03      1.32 o 
  -6   1   3      209.09      215.00      3.19 o 
  -5   1   3       63.22       59.30      1.14 o 
  -4   1   3      319.25      381.78      3.13 o 
  -3   1   3      273.63      391.63      3.42 o 
  -2   1   3      109.09      372.89      4.10 o 
  -1   1   3      989.69      919.33      6.05 o 
   0   1   3     3046.24     3040.37     16.34 o 
   1   1   3     1769.19     1531.11     13.75 o 
   2   1   3      611.03      581.06      4.90 o 
   3   1   3       64.71       57.68      1.50 o 
   4   1   3      134.14      143.32      3.83 o 
   5   1   3        4.10        3.27      1.61 o 
   6   1   3       65.41       72.18      3.57 o 
   7   1   3       19.92       22.89      2.27 o 
   8   1   3       14.56       19.29      2.43 o 
   9   1   3        6.33       10.23      3.08 o 
  10   1   3        6.31       11.60      4.57 o 
  11   1   3        1.28        2.01      7.68 o 
 -13   2   3        0.46        3.93     11.22 o 
 -12   2   3        1.28        0.87      5.58 o 
 -11   2   3        3.94        6.98      4.19 o 
 -10   2   3       41.42       46.76      3.23 o 
  -9   2   3       25.03       33.93      2.84 o 
  -8   2   3       51.29       61.17      2.58 o 
  -7   2   3       52.03       56.18      2.33 o 
  -6   2   3       20.99       27.47      1.93 o 
  -5   2   3       99.10       99.13      1.66 o 
  -4   2   3      358.87      369.11      2.27 o 
  -3   2   3      189.24      177.93      3.33 o 
  -2   2   3      242.13      261.86      3.33 o 
  -1   2   3       67.58       57.42      1.29 o 
   0   2   3       22.95       36.71      1.37 o 
   1   2   3       24.76       33.81      3.19 o 
   2   2   3       39.24       55.56      3.05 o 
   3   2   3       26.85       26.04      1.42 o 
   4   2   3      114.10       95.63      3.84 o 
   5   2   3       51.02       59.64      2.11 o 
   6   2   3       12.54       16.40      1.98 o 
   7   2   3      119.70      134.23      7.88 o 
   8   2   3       17.63       16.18      2.82 o 
   9   2   3       18.78       23.45      4.08 o 
  10   2   3        4.18        7.54      3.87 o 
  11   2   3        0.18        3.71      6.11 o 
 -13   3   3        2.13        2.48      5.87 o 
 -12   3   3        3.15        6.41      4.67 o 
 -11   3   3        5.22        6.93      4.27 o 
 -10   3   3        1.38        3.12      2.95 o 
  -9   3   3       62.18       69.86      4.35 o 
  -8   3   3       54.34       61.63      3.57 o 
  -7   3   3       69.11       77.56      2.68 o 
  -6   3   3       45.85       42.25      2.66 o 
  -5   3   3       26.62       27.61      1.54 o 
  -4   3   3       29.90       39.00      1.75 o 
  -3   3   3       44.81       47.07      1.53 o 
  -2   3   3       78.26       72.84      1.91 o 
  -1   3   3       20.43       21.62      1.37 o 
   0   3   3       50.57       46.11      2.80 o 
   1   3   3      114.39       99.82      3.43 o 
   2   3   3      163.70      137.91      2.70 o 
   3   3   3       23.83       24.58      1.42 o 
   4   3   3       55.49       42.13      2.32 o 
   5   3   3       73.94       70.19      3.73 o 
   6   3   3       31.92       36.10      3.58 o 
   7   3   3       29.61       29.34      3.25 o 
   8   3   3        4.74        4.84      3.31 o 
   9   3   3        3.84        6.06      3.54 o 
  10   3   3        3.09        5.45      3.94 o 
  11   3   3        0.45        5.22      6.70 o 
 -12   4   3        6.58       12.21      5.75 o 
 -11   4   3        2.27        3.01      3.36 o 
 -10   4   3        1.02        2.23      3.17 o 
  -9   4   3       12.79       17.19      3.10 o 
  -8   4   3       32.32       30.89      2.66 o 
  -7   4   3       11.03       15.23      2.45 o 
  -6   4   3       24.46       21.37      1.71 o 
  -5   4   3       10.17       12.88      1.81 o 
  -4   4   3       49.68       54.35      1.75 o 
  -3   4   3       80.65       79.88      2.56 o 
  -2   4   3      268.99      267.34      5.89 o 
  -1   4   3      209.32      216.41      3.87 o 
   0   4   3       16.81       27.34      1.75 o 
   1   4   3       37.22       35.10      1.72 o 
   2   4   3       13.39       17.16      1.72 o 
   3   4   3       18.95       21.60      1.56 o 
   4   4   3       36.32       33.02      3.00 o 
   5   4   3       54.81       58.66      3.07 o 
   6   4   3        7.09        9.59      2.31 o 
   7   4   3        8.22       10.18      3.86 o 
   8   4   3       13.33       14.62      3.63 o 
   9   4   3        9.18       12.81      4.10 o 
  10   4   3        5.16       12.83      4.47 o 
 -12   5   3        0.43        5.97      5.84 o 
 -11   5   3        0.09        1.72      3.69 o 
 -10   5   3        1.08        3.98      4.31 o 
  -9   5   3        3.36        3.44      3.20 o 
  -8   5   3        9.36       11.28      2.86 o 
  -7   5   3      116.07      116.62      4.89 o 
  -6   5   3       41.71       44.01      2.59 o 
  -5   5   3        0.65        2.98      2.14 o 
  -4   5   3        9.69       11.78      1.83 o 
  -3   5   3        7.16       12.28      1.82 o 
  -2   5   3       63.17       58.98      3.28 o 
  -1   5   3       22.08       20.47      1.84 o 
   0   5   3        1.18        7.10      1.73 o 
   1   5   3       57.97       45.45      1.78 o 
   2   5   3       21.91       25.42      2.02 o 
   3   5   3        3.99        4.63      1.89 o 
   4   5   3       39.81       44.63      2.08 o 
   5   5   3      173.67      155.59      6.27 o 
   6   5   3        5.22        4.43      2.72 o 
   7   5   3        6.10        9.41      4.16 o 
   8   5   3        2.13        3.18     11.64 o 
   9   5   3        2.31        4.81      4.32 o 
  10   5   3        2.12        4.93      5.03 o 
 -11   6   3        2.43        7.77      3.96 o 
 -10   6   3        0.71        5.47      3.62 o 
  -9   6   3        0.73        1.43      3.05 o 
  -8   6   3       12.97        9.06      2.89 o 
  -7   6   3        7.91       10.29      2.82 o 
  -6   6   3        9.88       14.57      2.71 o 
  -5   6   3        4.98        7.10      2.09 o 
  -4   6   3       34.39       40.43      2.12 o 
  -3   6   3       42.16       43.98      2.30 o 
  -2   6   3       19.61       18.72      2.20 o 
  -1   6   3       16.10       24.44      2.09 o 
   0   6   3       45.45       49.52      2.12 o 
   1   6   3        6.11        9.14      2.00 o 
   2   6   3       55.38       63.11      2.77 o 
   3   6   3        4.86        4.03      2.12 o 
   4   6   3       23.95       19.95      2.65 o 
   5   6   3        2.59        2.95      2.69 o 
   6   6   3       13.86       16.77      4.26 o 
   7   6   3        1.41        0.66      4.75 o 
   8   6   3        0.27        2.08      6.35 o 
   9   6   3        8.56       14.98      4.88 o 
 -10   7   3        2.28        4.42      3.93 o 
  -9   7   3        0.07        3.46      4.83 o 
  -8   7   3        0.05        1.00      3.32 o 
  -7   7   3        8.15        5.99      2.76 o 
  -6   7   3       11.69       12.20      2.65 o 
  -5   7   3       27.04       29.10      2.61 o 
  -4   7   3       39.68       39.29      2.35 o 
  -3   7   3       62.15       55.43      2.53 o 
  -2   7   3        4.61        7.49      2.26 o 
  -1   7   3        4.30        5.03      2.24 o 
   0   7   3       10.04       11.84      2.23 o 
   1   7   3       15.96       23.20      2.21 o 
   2   7   3       73.94       72.73      2.53 o 
   3   7   3       38.98       38.96      2.33 o 
   4   7   3        8.31       10.89      2.73 o 
   5   7   3        7.63        6.67      2.76 o 
   6   7   3        2.32        5.10      5.86 o 
   7   7   3        0.06        1.17      4.93 o 
   8   7   3        3.08        7.44      5.48 o 
  -9   8   3        0.32        1.63      3.33 o 
  -8   8   3        1.75        4.60      3.37 o 
  -7   8   3        1.66        5.41      3.55 o 
  -6   8   3        2.31        4.42      3.06 o 
  -5   8   3        1.38        3.38      2.88 o 
  -4   8   3        0.85        3.12      2.47 o 
  -3   8   3        5.18        4.63      2.43 o 
  -2   8   3        2.14        3.20      2.42 o 
  -1   8   3        1.19        2.22      2.55 o 
   0   8   3        4.50        7.22      2.58 o 
   1   8   3       10.53       10.79      2.54 o 
   2   8   3        5.55        4.54      2.54 o 
   3   8   3        0.60        3.92      3.23 o 
   4   8   3        1.30        3.83      2.83 o 
   5   8   3        3.35        9.14      4.92 o 
   6   8   3        3.75        6.09      5.12 o 
   7   8   3        1.88        4.96      5.42 o 
  -7   9   3        9.03       11.87      3.57 o 
  -6   9   3        4.81        6.44      3.16 o 
  -5   9   3        1.79        3.11      2.99 o 
  -4   9   3        0.47        2.81      3.33 o 
  -3   9   3        0.08        2.20      3.25 o 
  -2   9   3        8.23        7.85      2.79 o 
  -1   9   3        3.23        6.41      2.82 o 
   0   9   3        0.29        1.09      3.07 o 
   1   9   3        1.43        1.21      2.84 o 
   2   9   3        6.88        8.00      2.72 o 
   3   9   3        5.34        4.86      3.22 o 
   4   9   3        5.58       13.70      4.88 o 
   5   9   3       11.61       14.91      5.20 o 
  -5  10   3        1.44        3.08      4.08 o 
  -4  10   3        1.45        3.10      3.41 o 
  -3  10   3        4.94        5.05      3.26 o 
  -2  10   3        0.72        1.11      3.24 o 
  -1  10   3        0.29        1.42      4.05 o 
   0  10   3        1.45        3.92      4.27 o 
   1  10   3        1.42        5.25      3.19 o 
   2  10   3        2.98       11.00      4.51 o 
   3  10   3        2.45        5.52      3.85 o 
 -13   0   4        2.40        6.08     10.45 o 
 -12   0   4        3.54        1.67      9.05 o 
 -11   0   4       13.21       10.47      8.15 o 
 -10   0   4        9.03        9.49      4.69 o 
  -9   0   4       68.74       66.88     10.86 o 
  -8   0   4       11.59       12.27      1.90 o 
  -7   0   4      105.58       97.02      2.73 o 
  -6   0   4      193.78      154.07      2.11 o 
  -5   0   4       62.20       44.48      1.79 o 
  -4   0   4       42.19       29.70      1.56 o 
  -3   0   4       58.29       56.50      1.44 o 
  -2   0   4      420.98      475.40      4.10 o 
  -1   0   4     2130.31     2012.49     11.17 o 
   0   0   4      144.08      158.49      9.68 o 
   1   0   4      124.96      124.08      4.84 o 
   2   0   4       17.14       18.13      1.60 o 
   3   0   4       12.96       24.71      4.00 o 
   4   0   4      271.61      231.24     24.34 o 
   5   0   4      493.50      419.45      6.42 o 
   6   0   4      239.93      230.39      3.86 o 
   7   0   4       93.19       94.69      3.68 o 
   8   0   4       32.14       36.40      3.72 o 
   9   0   4       10.89       13.07      5.20 o 
 -13   1   4        0.01        3.55      9.92 o 
 -12   1   4        1.18        3.03      4.80 o 
 -11   1   4        3.14        2.18      5.22 o 
 -10   1   4        9.32        7.63      3.97 o 
  -9   1   4       22.25       17.26      2.04 o 
  -8   1   4       17.37       15.24      2.08 o 
  -7   1   4        3.23        2.20      1.38 o 
  -6   1   4      105.37       84.31      2.47 o 
  -5   1   4       14.36       15.67      1.17 o 
  -4   1   4       17.55       18.24      1.06 o 
  -3   1   4       43.09       50.58      1.63 o 
  -2   1   4      722.29      728.83      4.65 o 
  -1   1   4       49.24       79.07      3.56 o 
   0   1   4      132.48      150.53      2.93 o 
   1   1   4        4.02        2.63      1.25 o 
   2   1   4       17.74       19.04      1.46 o 
   3   1   4       34.39       24.29      1.86 o 
   4   1   4       76.55       66.88      2.19 o 
   5   1   4        0.68        0.79      2.60 o 
   6   1   4       51.75       47.63      2.30 o 
   7   1   4       31.01       31.76      2.42 o 
   8   1   4        0.36        1.89      2.87 o 
   9   1   4        3.14        7.60      3.81 o 
  10   1   4        4.19        7.15      6.90 o 
 -13   2   4        0.51        0.75      6.34 o 
 -12   2   4        0.91        1.55      4.75 o 
 -11   2   4        3.32        6.55      4.27 o 
 -10   2   4       27.62       25.52      2.43 o 
  -9   2   4       10.43       12.14      2.34 o 
  -8   2   4        3.99        6.34      2.29 o 
  -7   2   4        2.83        5.50      2.21 o 
  -6   2   4       34.45       35.54      2.04 o 
  -5   2   4       28.51       23.18      1.79 o 
  -4   2   4      116.46      119.68      2.21 o 
  -3   2   4       14.27       17.56      1.56 o 
  -2   2   4       61.31       52.45      1.67 o 
  -1   2   4       17.45       24.44      1.36 o 
   0   2   4      114.44      123.71      4.33 o 
   1   2   4       90.50       87.54      3.99 o 
   2   2   4       79.04       78.17      1.84 o 
   3   2   4      117.32      122.51      2.96 o 
   4   2   4      156.23      150.27      2.43 o 
   5   2   4       97.50       81.42      2.35 o 
   6   2   4      172.41      172.85      7.83 o 
   7   2   4       68.32       58.28      6.32 o 
   8   2   4        1.60        4.34      5.16 o 
   9   2   4        5.67        5.40      3.77 o 
  10   2   4        4.13        3.26      4.12 o 
 -13   3   4        0.05        3.24     11.57 o 
 -12   3   4        0.65        4.68      5.75 o 
 -11   3   4        2.67        3.07      4.31 o 
 -10   3   4       19.12       15.50      2.64 o 
  -9   3   4        1.56        2.10      2.69 o 
  -8   3   4       11.62        9.20      2.65 o 
  -7   3   4        4.33        4.90      2.03 o 
  -6   3   4        3.34        2.18      1.91 o 
  -5   3   4       26.90       27.02      1.88 o 
  -4   3   4       98.25      102.74      1.94 o 
  -3   3   4      309.96      286.29      6.26 o 
  -2   3   4      345.79      328.83      5.98 o 
  -1   3   4      220.09      198.79      4.12 o 
   0   3   4      299.10      313.79      7.67 o 
   1   3   4       35.44       46.93      2.53 o 
   2   3   4       52.55       43.92      1.93 o 
   3   3   4        9.58        7.01      1.64 o 
   4   3   4       16.52       13.00      2.09 o 
   5   3   4        0.84        1.09      2.34 o 
   6   3   4        8.44        9.31      2.14 o 
   7   3   4        9.61        9.86      2.77 o 
   8   3   4        1.27        3.12      4.36 o 
   9   3   4        8.78       13.38      4.15 o 
  10   3   4        1.32        0.54      4.58 o 
 -12   4   4        3.73        7.20      5.78 o 
 -11   4   4        1.09        3.51      3.15 o 
 -10   4   4        0.53        1.15      3.00 o 
  -9   4   4        2.23        2.63      2.96 o 
  -8   4   4        9.17        8.70      2.68 o 
  -7   4   4       14.99       11.93      2.56 o 
  -6   4   4       32.63       24.50      2.08 o 
  -5   4   4       62.75       61.76      2.13 o 
  -4   4   4        5.45        9.10      1.85 o 
  -3   4   4       60.09       57.49      1.90 o 
  -2   4   4        2.79        6.31      1.57 o 
  -1   4   4        5.53        5.85      0.98 o 
   0   4   4       20.58       22.27      1.34 o 
   1   4   4      126.89      103.53      3.89 o 
   2   4   4      137.44      122.44      3.97 o 
   3   4   4       24.93       22.74      2.55 o 
   4   4   4        9.30        9.12      2.48 o 
   5   4   4       76.13       88.16      3.95 o 
   6   4   4        2.83        2.03      2.79 o 
   7   4   4        9.88        7.38      4.14 o 
   8   4   4        4.97        5.99      4.68 o 
   9   4   4        0.31        6.80      4.46 o 
  10   4   4        4.25        3.32      5.08 o 
 -12   5   4        4.10        4.46      5.94 o 
 -11   5   4        0.01        2.49      3.51 o 
 -10   5   4        1.16        1.78      3.29 o 
  -9   5   4       15.52       12.97      2.92 o 
  -8   5   4       12.32        9.41      2.83 o 
  -7   5   4       12.66       10.24      2.72 o 
  -6   5   4        8.73       10.37      2.55 o 
  -5   5   4       33.44       32.90      2.43 o 
  -4   5   4       45.08       39.09      2.05 o 
  -3   5   4       18.32       19.18      1.93 o 
  -2   5   4       52.28       53.58      1.94 o 
  -1   5   4       89.97       76.73      4.70 o 
   0   5   4       33.73       27.37      3.13 o 
   1   5   4       35.88       32.94      2.01 o 
   2   5   4       16.74       15.70      1.90 o 
   3   5   4       31.01       30.61      2.56 o 
   4   5   4       42.24       33.92      2.70 o 
   5   5   4        2.31        0.05      3.06 o 
   6   5   4        0.61       -0.34      2.76 o 
   7   5   4        3.76        5.29      4.56 o 
   8   5   4        4.79        5.58      4.27 o 
   9   5   4        2.03        6.61      4.55 o 
 -11   6   4        6.60       13.50      3.93 o 
 -10   6   4        1.99        1.65      3.59 o 
  -9   6   4        4.82        4.22      3.07 o 
  -8   6   4        0.54        2.62      2.92 o 
  -7   6   4        0.71        2.85      2.79 o 
  -6   6   4       34.28       31.55      2.81 o 
  -5   6   4       30.19       27.70      2.34 o 
  -4   6   4      118.68      105.42      2.29 o 
  -3   6   4       30.19       22.09      2.02 o 
  -2   6   4        5.51        7.36      1.78 o 
  -1   6   4        3.06        4.85      1.65 o 
   0   6   4       71.18       80.22      3.73 o 
   1   6   4       49.37       47.67      2.29 o 
   2   6   4        0.11        5.08      2.46 o 
   3   6   4        3.44        6.11      2.55 o 
   4   6   4       13.35       13.47      2.78 o 
   5   6   4        3.03        2.81      2.77 o 
   6   6   4       15.06       12.70      4.54 o 
   7   6   4        0.93        7.19      6.42 o 
   8   6   4        0.76        2.02      5.64 o 
 -10   7   4        0.19        3.80      3.57 o 
  -9   7   4        0.65        1.69      3.34 o 
  -8   7   4        0.32        2.50      3.09 o 
  -7   7   4        4.07        6.19      2.95 o 
  -6   7   4        7.95        7.37      2.68 o 
  -5   7   4       13.86        9.58      2.59 o 
  -4   7   4        0.13        1.73      2.14 o 
  -3   7   4       19.96       17.25      2.14 o 
  -2   7   4        4.96        5.33      2.00 o 
  -1   7   4        0.23        1.38      2.67 o 
   0   7   4        3.78        2.85      2.34 o 
   1   7   4       25.04       20.51      2.42 o 
   2   7   4       17.42       12.93      2.69 o 
   3   7   4        2.07        2.04      2.67 o 
   4   7   4        2.90        2.10      2.83 o 
   5   7   4        0.13        2.50      2.93 o 
   6   7   4        1.55        6.31      4.91 o 
   7   7   4        1.36        0.96     16.95 o 
  -8   8   4        4.22        6.27      3.25 o 
  -7   8   4        4.63        5.06      3.26 o 
  -6   8   4        2.80        4.63      2.90 o 
  -5   8   4        9.32        8.82      2.77 o 
  -4   8   4       23.72       19.75      2.44 o 
  -3   8   4       17.68       14.06      2.24 o 
  -2   8   4        1.29        2.90      2.58 o 
  -1   8   4        9.59        8.77      2.52 o 
   0   8   4       13.81       11.64      2.57 o 
   1   8   4        6.59       10.21      2.54 o 
   2   8   4        3.61        5.36      2.87 o 
   3   8   4        4.45        6.06      2.91 o 
   4   8   4        2.18        3.62      3.01 o 
   5   8   4        0.71        3.99      4.74 o 
   6   8   4        0.50        5.16      5.32 o 
  -7   9   4        4.71        8.12      3.57 o 
  -6   9   4        1.45        4.14      3.35 o 
  -5   9   4        2.27        2.33      3.48 o 
  -4   9   4        1.82        3.10      2.89 o 
  -3   9   4        0.31        3.43      2.78 o 
  -2   9   4        0.01        3.39      2.78 o 
  -1   9   4        2.64        4.99      2.81 o 
   0   9   4        0.04        1.44      3.12 o 
   1   9   4        0.45        1.65      3.35 o 
   2   9   4        0.94        5.07      3.27 o 
   3   9   4        1.34        0.48      3.19 o 
   4   9   4        5.49        6.98      5.28 o 
  -3  10   4        3.68        5.28      3.28 o 
  -2  10   4        0.71        3.69      3.69 o 
  -1  10   4        1.20        4.41      3.72 o 
   0  10   4        3.66        4.46      3.59 o 
   1  10   4        0.41        5.50      4.78 o 
 -13   1   5        1.95        0.53      7.38 o 
 -12   1   5        3.64        3.27      4.88 o 
 -11   1   5        4.57        1.10      4.37 o 
 -10   1   5        8.96        7.65      4.05 o 
  -9   1   5       12.71       12.25      2.17 o 
  -8   1   5        3.74        3.76      1.63 o 
  -7   1   5        2.71        2.40      1.52 o 
  -6   1   5       34.87       31.68      1.51 o 
  -5   1   5      216.16      187.35      4.00 o 
  -4   1   5      196.79      158.75      3.43 o 
  -3   1   5       67.76       57.42      1.64 o 
  -2   1   5      131.95      144.74      3.12 o 
  -1   1   5       95.30       96.18      2.58 o 
   0   1   5       41.90       42.14      2.10 o 
   1   1   5       70.86       71.08      2.60 o 
   2   1   5       69.48       74.49      4.93 o 
   3   1   5       10.09        9.89      1.22 o 
   4   1   5        7.64        6.24      1.86 o 
   5   1   5        5.35        5.48      2.86 o 
   6   1   5       21.98       22.18      2.60 o 
   7   1   5       13.43       18.74      2.74 o 
   8   1   5        5.66        5.80      3.49 o 
   9   1   5        0.71        2.47      4.89 o 
  10   1   5        0.31        5.32     10.35 o 
 -13   2   5        1.67        2.71      5.40 o 
 -12   2   5        2.39        5.30      4.93 o 
 -11   2   5        5.48        4.67      4.41 o 
 -10   2   5        6.44        5.53      2.32 o 
  -9   2   5       27.87       21.88      2.37 o 
  -8   2   5       12.44        9.48      2.23 o 
  -7   2   5        8.11        6.89      2.20 o 
  -6   2   5        3.14        8.99      2.00 o 
  -5   2   5        5.77        8.75      1.64 o 
  -4   2   5       23.95       24.96      1.62 o 
  -3   2   5       36.19       39.17      2.37 o 
  -2   2   5       23.25       22.95      1.98 o 
  -1   2   5       80.91       68.60      2.52 o 
   0   2   5       71.52       72.36      1.91 o 
   1   2   5       26.66       21.04      1.77 o 
   2   2   5       79.32       69.88      3.24 o 
   3   2   5      111.97      112.18      5.88 o 
   4   2   5       53.79       48.99      3.57 o 
   5   2   5       18.65       17.05      2.23 o 
   6   2   5       34.79       38.16      3.52 o 
   7   2   5        5.30        9.40      2.86 o 
   8   2   5       17.36       14.62      3.64 o 
   9   2   5        2.59        5.25      3.96 o 
 -12   3   5        1.93        3.07      5.81 o 
 -11   3   5        5.57        5.97      5.20 o 
 -10   3   5       12.97       10.88      2.79 o 
  -9   3   5        1.79        3.16      2.67 o 
  -8   3   5        2.99        2.62      2.43 o 
  -7   3   5        2.50        4.05      2.34 o 
  -6   3   5       15.46       12.72      2.08 o 
  -5   3   5       12.67       12.95      2.05 o 
  -4   3   5       36.25       37.22      1.97 o 
  -3   3   5       27.75       22.35      2.01 o 
  -2   3   5       38.52       35.82      5.54 o 
  -1   3   5       29.21       38.77      2.10 o 
   0   3   5        2.14        6.44      1.69 o 
   1   3   5       12.20       13.75      1.85 o 
   2   3   5       17.59       17.17      2.07 o 
   3   3   5       31.28       25.28      2.17 o 
   4   3   5        9.58        8.42      2.24 o 
   5   3   5        0.71        3.44      2.52 o 
   6   3   5        2.30        3.85      2.42 o 
   7   3   5       21.31       15.47      3.29 o 
   8   3   5        1.57        4.39      6.23 o 
   9   3   5        1.56        7.52      4.38 o 
 -12   4   5        3.28        7.90      5.86 o 
 -11   4   5        1.54        2.62      3.16 o 
 -10   4   5        0.41        1.33      4.72 o 
  -9   4   5        0.49        2.78      2.66 o 
  -8   4   5        6.68        7.81      2.66 o 
  -7   4   5       42.25       38.20      2.70 o 
  -6   4   5        4.70        6.79      2.19 o 
  -5   4   5       20.18       17.98      2.16 o 
  -4   4   5       10.98       10.83      2.02 o 
  -3   4   5       12.29       11.83      1.73 o 
  -2   4   5       54.67       48.06      1.99 o 
  -1   4   5       89.19       65.72      2.90 o 
   0   4   5       11.60       16.61      1.87 o 
   1   4   5       46.25       40.88      2.22 o 
   2   4   5       88.58       68.87      2.99 o 
   3   4   5       37.92       31.38      2.59 o 
   4   4   5       83.25       95.21      2.98 o 
   5   4   5       16.15       18.88      2.77 o 
   6   4   5        0.88        2.10      2.71 o 
   7   4   5        2.84        4.07      4.53 o 
   8   4   5        0.68        3.25      4.50 o 
   9   4   5        1.01        3.08      6.43 o 
 -11   5   5        0.71        0.74      3.45 o 
 -10   5   5        2.68        3.94      3.90 o 
  -9   5   5        4.38        3.56      2.84 o 
  -8   5   5        9.88        8.14      2.79 o 
  -7   5   5       19.39       20.60      2.76 o 
  -6   5   5        2.74        5.58      2.31 o 
  -5   5   5        4.21        4.90      2.21 o 
  -4   5   5        8.89       11.92      2.10 o 
  -3   5   5       57.42       62.67      2.19 o 
  -2   5   5       13.15       16.65      2.31 o 
  -1   5   5       27.33       30.60      2.49 o 
   0   5   5      106.71       91.17      3.26 o 
   1   5   5       38.93       32.47      2.37 o 
   2   5   5       31.52       23.07      2.42 o 
   3   5   5       39.49       38.00      2.59 o 
   4   5   5       22.28       27.31      2.88 o 
   5   5   5       16.12       16.05      2.92 o 
   6   5   5        2.19        2.44      2.97 o 
   7   5   5        0.37        2.50      5.93 o 
   8   5   5        0.22        2.26      5.15 o 
 -10   6   5        1.88        4.37      3.27 o 
  -9   6   5        3.10        5.00      3.10 o 
  -8   6   5        0.29        1.58      3.09 o 
  -7   6   5        0.00        1.58      3.10 o 
  -6   6   5       23.84       25.21      2.78 o 
  -5   6   5        6.83        8.30      2.36 o 
  -4   6   5       10.15       10.75      2.22 o 
  -3   6   5       37.46       38.28      2.73 o 
  -2   6   5        4.92        8.71      2.20 o 
  -1   6   5        9.23       13.99      2.21 o 
   0   6   5       84.61       81.24      5.28 o 
   1   6   5       27.88       22.48      2.58 o 
   2   6   5       17.55       18.06      2.63 o 
   3   6   5       39.97       34.27      2.83 o 
   4   6   5        2.13        2.58      2.90 o 
   5   6   5        2.14        0.70      3.01 o 
   6   6   5        0.03        3.12      5.25 o 
   7   6   5        1.06        8.49      6.84 o 
  -9   7   5        0.49        2.50      3.35 o 
  -8   7   5        0.23        2.38      3.14 o 
  -7   7   5        2.36        4.15      3.00 o 
  -6   7   5        0.45        2.60      3.24 o 
  -5   7   5        8.04        7.94      2.40 o 
  -4   7   5       32.32       33.39      2.32 o 
  -3   7   5       14.03       12.22      2.42 o 
  -2   7   5        1.72        1.95      2.39 o 
  -1   7   5        6.68        9.69      2.38 o 
   0   7   5       33.15       32.64      2.78 o 
   1   7   5      110.67       97.34      6.03 o 
   2   7   5       32.23       22.57      2.91 o 
   3   7   5        6.50        5.67      2.84 o 
   4   7   5        1.83        2.38      2.99 o 
   5   7   5        0.67        4.27      5.11 o 
   6   7   5        0.52        3.77      5.33 o 
  -8   8   5        0.18        2.94      3.48 o 
  -7   8   5        3.10        6.81      3.15 o 
  -6   8   5        1.13        2.71      2.98 o 
  -5   8   5        0.16        3.57      2.82 o 
  -4   8   5       10.57       11.84      2.63 o 
  -3   8   5        4.88        6.45      2.59 o 
  -2   8   5       11.27       13.76      2.63 o 
  -1   8   5        8.61        8.53      2.64 o 
   0   8   5        1.90        3.83      2.90 o 
   1   8   5       17.05       12.65      2.99 o 
   2   8   5        3.22        3.34      3.01 o 
   3   8   5        3.38        4.25      3.08 o 
   4   8   5        9.02       11.85      3.25 o 
   5   8   5        5.08        2.57      5.40 o 
  -6   9   5        1.88        4.99      3.23 o 
  -5   9   5        2.56        3.78      3.44 o 
  -4   9   5        3.87        2.51      3.37 o 
  -3   9   5        7.41        6.28      2.86 o 
  -2   9   5        4.24        5.12      2.89 o 
  -1   9   5        4.70        9.06      3.17 o 
   0   9   5        9.69       11.24      3.28 o 
   1   9   5       13.21       10.76      3.27 o 
   2   9   5       12.15       12.29      3.48 o 
 -12   0   6        1.96        2.65      9.59 o 
 -11   0   6       10.67       10.52      8.68 o 
 -10   0   6       13.57       15.68      5.13 o 
  -9   0   6       10.90        8.52      4.73 o 
  -8   0   6       42.14       33.78      2.39 o 
  -7   0   6       86.18       64.32      2.50 o 
  -6   0   6       21.59       13.31      2.31 o 
  -5   0   6       64.26       54.15      4.73 o 
  -4   0   6      181.12      186.76      3.76 o 
  -3   0   6      294.17      288.84      4.53 o 
  -2   0   6      512.27      465.12      6.52 o 
  -1   0   6       50.65       65.87      4.24 o 
   0   0   6       83.82       91.96      4.47 o 
   1   0   6      108.62      100.83      6.97 o 
   2   0   6       35.90       27.62      4.79 o 
   3   0   6        8.49        5.70      2.78 o 
   4   0   6        6.46        5.00      3.91 o 
   5   0   6        0.39        2.17      4.06 o 
   6   0   6       35.26       37.30      4.60 o 
   7   0   6        4.22        9.82      5.94 o 
   8   0   6        1.13        1.32      6.21 o 
   9   0   6        0.02        3.91      5.74 o 
 -12   1   6        0.22        1.23      6.77 o 
 -11   1   6        0.47        1.84      5.29 o 
 -10   1   6       12.00        8.53      4.20 o 
  -9   1   6        0.28        1.61      2.24 o 
  -8   1   6        6.39        5.92      1.80 o 
  -7   1   6       15.97       11.01      1.68 o 
  -6   1   6        3.98        4.54      1.56 o 
  -5   1   6        2.27        4.39      1.57 o 
  -4   1   6       51.68       47.28      1.62 o 
  -3   1   6       74.34       85.23      1.90 o 
  -2   1   6        0.12       21.37      2.30 o 
  -1   1   6      109.52      113.68      2.67 o 
   0   1   6        7.11       15.21      1.72 o 
   1   1   6       15.97       19.16      1.40 o 
   2   1   6       19.38       15.88      1.65 o 
   3   1   6        1.72        4.11      2.41 o 
   4   1   6        2.95        2.60      2.48 o 
   5   1   6       24.54       18.91      3.43 o 
   6   1   6        1.06        2.39      4.02 o 
   7   1   6        7.30        5.97      3.81 o 
   8   1   6        0.00        3.55      4.64 o 
   9   1   6        1.24        3.47      5.65 o 
 -12   2   6        2.35        5.92      6.98 o 
 -11   2   6        1.69        4.04      9.06 o 
 -10   2   6        0.18        4.23      2.69 o 
  -9   2   6       26.92       25.64      2.59 o 
  -8   2   6       24.84       23.77      2.55 o 
  -7   2   6       30.31       22.24      2.36 o 
  -6   2   6       79.70       68.89      2.83 o 
  -5   2   6       33.32       33.19      1.89 o 
  -4   2   6       75.86       65.66      2.07 o 
  -3   2   6      118.07      127.01      2.15 o 
  -2   2   6       72.00       71.94      3.89 o 
  -1   2   6       16.74       29.04      2.20 o 
   0   2   6       22.58       28.64      2.06 o 
   1   2   6       25.20       34.44      2.04 o 
   2   2   6       21.48       19.97      2.73 o 
   3   2   6        0.06        0.29      2.82 o 
   4   2   6        6.28        8.78      2.57 o 
   5   2   6        2.54        5.80      3.01 o 
   6   2   6        6.97        7.16      3.67 o 
   7   2   6        4.99        0.77      4.25 o 
   8   2   6        3.09        3.86      5.32 o 
 -12   3   6        0.22        2.06      5.87 o 
 -11   3   6        0.35        0.96      5.35 o 
 -10   3   6        1.44        1.15      2.75 o 
  -9   3   6        3.99        3.98      2.74 o 
  -8   3   6       15.25       20.44      2.53 o 
  -7   3   6       22.17       21.65      2.32 o 
  -6   3   6       18.07       16.75      2.25 o 
  -5   3   6       19.01       18.55      2.14 o 
  -4   3   6       12.21       13.06      2.15 o 
  -3   3   6      144.79      149.34      3.74 o 
  -2   3   6      166.24      175.63      8.20 o 
  -1   3   6       72.43       94.37      5.81 o 
   0   3   6       23.90       24.10      2.28 o 
   1   3   6       36.69       29.46      2.47 o 
   2   3   6        5.87        4.83      2.08 o 
   3   3   6        4.70        4.59      2.28 o 
   4   3   6       20.17       26.39      3.53 o 
   5   3   6        4.99        6.81      2.79 o 
   6   3   6        0.82        3.19      2.88 o 
   7   3   6        0.03        1.38      3.51 o 
   8   3   6        2.68        2.25      4.29 o 
 -11   4   6        0.26        3.40      9.45 o 
 -10   4   6        0.90        2.69      3.05 o 
  -9   4   6        0.94        2.03      2.72 o 
  -8   4   6       27.37       23.39      2.80 o 
  -7   4   6       34.78       35.11      3.43 o 
  -6   4   6        9.16        9.43      2.33 o 
  -5   4   6       11.94       12.49      2.16 o 
  -4   4   6        7.05        7.51      2.14 o 
  -3   4   6       16.82       15.81      2.16 o 
  -2   4   6        4.89        5.31      2.36 o 
  -1   4   6       35.71       33.44      2.36 o 
   0   4   6       14.21       15.24      2.28 o 
   1   4   6       17.95       16.69      2.30 o 
   2   4   6       30.34       25.55      2.40 o 
   3   4   6       54.52       63.15      3.02 o 
   4   4   6        2.28        2.41      2.78 o 
   5   4   6        5.54        7.12      4.10 o 
   6   4   6        1.83        0.76      3.26 o 
   7   4   6        0.55        1.88      5.90 o 
   8   4   6        0.17        3.78      4.75 o 
 -11   5   6        0.07        2.32      3.43 o 
 -10   5   6        0.11        2.11      3.31 o 
  -9   5   6        3.08        5.61      2.96 o 
  -8   5   6        4.73        3.87      2.86 o 
  -7   5   6       10.02        9.43      2.77 o 
  -6   5   6        4.46        8.69      2.45 o 
  -5   5   6        1.39        3.37      2.28 o 
  -4   5   6       18.77       21.51      2.22 o 
  -3   5   6       19.22       25.30      2.47 o 
  -2   5   6       45.88       43.76      3.31 o 
  -1   5   6       73.95       67.64      4.01 o 
   0   5   6       24.79       22.87      2.91 o 
   1   5   6       11.85       12.60      2.41 o 
   2   5   6       22.70       22.19      2.55 o 
   3   5   6       22.88       20.01      2.68 o 
   4   5   6        1.16        2.42      3.24 o 
   5   5   6        0.77        2.75      3.15 o 
   6   5   6        0.50        3.76      3.52 o 
   7   5   6        0.71        1.31      7.24 o 
 -10   6   6        0.54        5.46      3.32 o 
  -9   6   6        1.52        2.14      3.41 o 
  -8   6   6        6.26        4.26      3.08 o 
  -7   6   6       12.02        8.82      2.93 o 
  -6   6   6       12.62       10.55      2.83 o 
  -5   6   6        5.84        7.60      2.39 o 
  -4   6   6        9.76        7.55      2.55 o 
  -3   6   6        8.01        9.53      2.32 o 
  -2   6   6       12.07       14.84      2.27 o 
  -1   6   6        4.24        5.30      2.42 o 
   0   6   6        1.34        6.94      2.52 o 
   1   6   6       46.21       50.29      2.74 o 
   2   6   6       29.79       23.03      2.76 o 
   3   6   6       16.66       14.03      2.82 o 
   4   6   6        1.67        3.61      2.95 o 
   5   6   6        1.37        3.74      3.16 o 
   6   6   6        1.39        4.48      5.33 o 
  -9   7   6        0.49        2.60      4.40 o 
  -8   7   6        0.60        1.95      3.28 o 
  -7   7   6        0.53        2.28      3.94 o 
  -6   7   6        1.89        4.82      2.89 o 
  -5   7   6        3.93        3.41      2.75 o 
  -4   7   6        1.36        1.81      2.54 o 
  -3   7   6        1.44        0.43      2.83 o 
  -2   7   6        0.82        0.85      3.19 o 
  -1   7   6        1.53        2.09      3.12 o 
   0   7   6       13.07       10.04      2.67 o 
   1   7   6       12.61        8.01      2.79 o 
   2   7   6        3.92        6.80      2.87 o 
   3   7   6        4.13        7.11      3.02 o 
   4   7   6        5.06        4.60      3.18 o 
   5   7   6        2.60        4.10      3.53 o 
  -7   8   6        0.03        7.39      4.98 o 
  -6   8   6        0.98        2.54      3.65 o 
  -5   8   6        5.49        6.91      3.29 o 
  -4   8   6        2.02        3.87      2.73 o 
  -3   8   6        4.94        5.67      2.67 o 
  -2   8   6        3.21        5.41      2.82 o 
  -1   8   6        1.40        4.28      2.88 o 
   0   8   6        4.21        2.70      3.05 o 
   1   8   6        5.47        4.53      3.02 o 
   2   8   6        5.68        4.88      3.18 o 
   3   8   6        4.86        4.68      3.24 o 
  -3   9   6        1.07        3.76      3.12 o 
  -2   9   6        0.29        5.58      3.25 o 
  -1   9   6        0.94        4.85      3.55 o 
   0   9   6        0.39        3.61      3.38 o 
 -12   1   7        0.01        1.25      7.87 o 
 -11   1   7        0.15        0.85      4.86 o 
 -10   1   7        7.05        5.39      4.50 o 
  -9   1   7       11.65        8.71      2.58 o 
  -8   1   7        9.00        7.58      1.99 o 
  -7   1   7       40.52       30.27      1.92 o 
  -6   1   7       72.30       62.99      2.93 o 
  -5   1   7       77.87       64.17      2.29 o 
  -4   1   7      112.58      101.27      2.90 o 
  -3   1   7      172.12      167.64      3.61 o 
  -2   1   7      155.29      145.06      5.79 o 
  -1   1   7       39.29       54.22      5.90 o 
   0   1   7        8.44       10.56      1.45 o 
   1   1   7       11.15       14.34      1.97 o 
   2   1   7       31.16       21.31      2.34 o 
   3   1   7       11.63        4.69      2.21 o 
   4   1   7        4.87        4.27      2.61 o 
   5   1   7       40.14       33.55      3.60 o 
   6   1   7       35.33       20.64      3.85 o 
   7   1   7       24.47       18.10      4.19 o 
 -12   2   7        0.81        2.71      6.01 o 
 -11   2   7        1.21        1.11      5.60 o 
 -10   2   7        5.56        5.00      2.71 o 
  -9   2   7        1.38        1.94      2.62 o 
  -8   2   7        1.75        1.99      2.62 o 
  -7   2   7        3.79        4.64      2.45 o 
  -6   2   7       18.98       16.58      1.98 o 
  -5   2   7       14.11       10.65      1.90 o 
  -4   2   7        8.04       10.46      2.03 o 
  -3   2   7       16.98       32.50      2.96 o 
  -2   2   7       84.73      100.27      2.68 o 
  -1   2   7       31.60       40.97      4.92 o 
   0   2   7       18.55       15.24      2.03 o 
   1   2   7        7.24        6.10      1.94 o 
   2   2   7        6.95        7.76      2.25 o 
   3   2   7        7.46        7.85      2.48 o 
   4   2   7        5.66        5.25      2.87 o 
   5   2   7        1.44        4.39      3.08 o 
   6   2   7        9.66        4.77      5.40 o 
   7   2   7        5.28        0.96      4.68 o 
 -11   3   7        1.13        2.12      5.65 o 
 -10   3   7        1.65        3.97      2.87 o 
  -9   3   7        4.88        3.93      2.84 o 
  -8   3   7        6.03        3.88      2.78 o 
  -7   3   7        7.31        5.27      2.39 o 
  -6   3   7        3.16        4.87      2.38 o 
  -5   3   7        5.16        5.42      2.30 o 
  -4   3   7       27.90       29.84      2.58 o 
  -3   3   7       44.19       42.83      2.58 o 
  -2   3   7       46.48       51.18      2.65 o 
  -1   3   7       68.52       59.02      3.00 o 
   0   3   7       12.96        9.45      2.27 o 
   1   3   7        0.71        4.76      2.20 o 
   2   3   7        3.05        3.79      2.18 o 
   3   3   7        1.23        4.85      2.60 o 
   4   3   7        4.93        6.45      2.75 o 
   5   3   7       10.49       10.81      3.14 o 
   6   3   7       17.23       12.48      3.39 o 
   7   3   7        7.04        3.39      4.88 o 
 -11   4   7        1.43        4.56      6.96 o 
 -10   4   7        0.43        0.76      3.29 o 
  -9   4   7        5.78        6.36      2.84 o 
  -8   4   7       20.11       19.46      2.86 o 
  -7   4   7        6.78        3.17      2.51 o 
  -6   4   7       11.79        8.75      2.49 o 
  -5   4   7        4.65        5.60      2.70 o 
  -4   4   7       15.88       18.72      2.57 o 
  -3   4   7       15.24       13.95      2.56 o 
  -2   4   7        5.84       13.35      2.77 o 
  -1   4   7       33.44       28.33      2.53 o 
   0   4   7       22.04       17.84      2.50 o 
   1   4   7        0.30        2.58      2.69 o 
   2   4   7        0.47        2.92      2.55 o 
   3   4   7        5.79        9.99      2.63 o 
   4   4   7       11.83        6.67      3.22 o 
   5   4   7        1.16        2.03      3.73 o 
   6   4   7        0.18        1.92      3.73 o 
 -10   5   7        3.32        6.55      3.13 o 
  -9   5   7        0.56        3.27      3.03 o 
  -8   5   7       11.09        7.95      3.01 o 
  -7   5   7        8.47        6.29      3.12 o 
  -6   5   7        0.79        0.99      4.12 o 
  -5   5   7        4.14        3.29      2.58 o 
  -4   5   7        5.94        8.65      2.59 o 
  -3   5   7       10.87       13.42      2.58 o 
  -2   5   7       18.87       18.70      2.59 o 
  -1   5   7       15.56       15.89      2.52 o 
   0   5   7        0.59        3.62      2.50 o 
   1   5   7        0.36        0.54      2.69 o 
   2   5   7        4.83        5.45      2.68 o 
   3   5   7        2.06        2.38      2.84 o 
   4   5   7        9.99        9.02      3.46 o 
   5   5   7        2.35        1.47      3.98 o 
  -9   6   7        4.08        3.31      3.25 o 
  -8   6   7        3.38        2.05      3.47 o 
  -7   6   7        9.08        7.88      3.05 o 
  -6   6   7        1.24        3.14      3.23 o 
  -5   6   7       11.35        8.10      2.76 o 
  -4   6   7        2.63        3.61      2.63 o 
  -3   6   7        0.84        3.46      3.39 o 
  -2   6   7        3.52        3.26      2.55 o 
  -1   6   7        0.55        2.23      2.62 o 
   0   6   7        2.78        3.53      2.64 o 
   1   6   7        7.89        7.03      2.76 o 
   2   6   7        0.26        2.85      3.09 o 
   3   6   7        9.58        8.35      3.28 o 
   4   6   7        2.25        4.86      3.32 o 
  -7   7   7        5.35        5.55      3.64 o 
  -6   7   7       10.79        6.91      3.28 o 
  -5   7   7       11.81        9.58      2.81 o 
  -4   7   7        8.50       10.64      2.83 o 
  -3   7   7        0.34        3.33      2.73 o 
  -2   7   7        0.80        3.76      2.71 o 
  -1   7   7        6.41        8.37      2.81 o 
   0   7   7       18.57       18.00      2.92 o 
   1   7   7        2.32        5.43      2.96 o 
   2   7   7        1.24        6.08      3.09 o 
   3   7   7        0.83        3.01      3.24 o 
  -5   8   7        1.02        2.65      3.61 o 
  -4   8   7        0.66        2.26      3.60 o 
  -3   8   7        1.50        1.92      3.27 o 
  -2   8   7        0.06        1.83      3.01 o 
  -1   8   7        1.57        5.43      3.00 o 
   0   8   7        0.28        3.55      3.06 o 
 -11   0   8        2.11        8.57      9.87 o 
 -10   0   8       17.12        5.90      5.80 o 
  -9   0   8       11.55        6.87      6.83 o 
  -8   0   8        3.79        1.78      2.81 o 
  -7   0   8        3.17        6.05      2.74 o 
  -6   0   8       32.03       26.64      2.86 o 
  -5   0   8       67.87       66.74      5.86 o 
  -4   0   8      118.36       97.83      3.85 o 
  -3   0   8       51.03       51.06      3.28 o 
  -2   0   8       22.61       26.43      2.42 o 
  -1   0   8        8.15       20.27      3.30 o 
   0   0   8        9.48       13.76      3.32 o 
   1   0   8       16.64       15.19      3.39 o 
   2   0   8       24.14       22.57      4.89 o 
   3   0   8        4.60        2.00      8.01 o 
   4   0   8       13.95        7.58      5.39 o 
   5   0   8       16.70       13.45      5.75 o 
   6   0   8        2.85        1.92      6.02 o 
 -11   1   8        2.15        5.60      7.92 o 
 -10   1   8        1.81        5.26      5.58 o 
  -9   1   8        1.72        3.09      2.77 o 
  -8   1   8        1.12        1.49      2.73 o 
  -7   1   8        3.43        2.41      5.51 o 
  -6   1   8        0.42        0.47      2.09 o 
  -5   1   8        2.13        3.93      1.99 o 
  -4   1   8        2.84        7.78      1.91 o 
  -3   1   8        9.33       13.06      1.96 o 
  -2   1   8        4.03        7.67      1.94 o 
  -1   1   8       10.57        9.93      2.16 o 
   0   1   8        2.11        2.00      2.33 o 
   1   1   8        0.55        2.75      2.43 o 
   2   1   8        1.46        2.68      2.76 o 
   3   1   8       10.72        7.16      2.91 o 
   4   1   8        3.67        2.44      3.72 o 
   5   1   8        7.79        7.52      4.01 o 
   6   1   8        7.13        1.06      4.21 o 
 -11   2   8        6.47        6.78      5.93 o 
 -10   2   8        5.65        4.70      5.56 o 
  -9   2   8        3.38        2.03      3.14 o 
  -8   2   8        7.41        2.30      3.21 o 
  -7   2   8        2.56        2.70      2.64 o 
  -6   2   8       18.70       15.78      2.19 o 
  -5   2   8       43.94       40.25      2.21 o 
  -4   2   8       20.22       24.19      2.20 o 
  -3   2   8        6.43       11.02      2.57 o 
  -2   2   8        6.13        7.64      2.38 o 
  -1   2   8        4.30        7.42      2.35 o 
   0   2   8        4.92        8.34      2.52 o 
   1   2   8        4.24        5.20      2.50 o 
   2   2   8        3.38        2.00      2.59 o 
   3   2   8        0.86        2.19      2.87 o 
   4   2   8        0.12        1.79      3.42 o 
   5   2   8        4.94        5.75      4.11 o 
   6   2   8        8.80        4.37      4.40 o 
 -10   3   8        0.58        4.55      3.10 o 
  -9   3   8        1.99        4.77      3.05 o 
  -8   3   8        4.01        2.18      2.98 o 
  -7   3   8        1.75        2.99      2.56 o 
  -6   3   8       10.90        6.51      2.59 o 
  -5   3   8        2.03        3.85      2.66 o 
  -4   3   8        3.46        7.50      2.67 o 
  -3   3   8        4.86        5.02      2.65 o 
  -2   3   8        2.27        3.68      2.63 o 
  -1   3   8        0.33        4.54      2.89 o 
   0   3   8        4.99        5.07      2.46 o 
   1   3   8        3.56        5.15      2.83 o 
   2   3   8       12.73        9.82      2.61 o 
   3   3   8       10.85       11.48      2.97 o 
   4   3   8       25.15       23.74      3.19 o 
   5   3   8       15.91       15.40      3.70 o 
 -10   4   8        1.92        5.03      3.31 o 
  -9   4   8        2.41        4.23      3.00 o 
  -8   4   8        1.61        6.07      2.94 o 
  -7   4   8        9.51        7.40      2.77 o 
  -6   4   8        8.83        8.46      2.90 o 
  -5   4   8        5.62        9.59      2.75 o 
  -4   4   8        0.76        2.71      2.70 o 
  -3   4   8        1.67        3.92      2.79 o 
  -2   4   8        0.47        3.59      2.67 o 
  -1   4   8        2.21        4.20      2.68 o 
   0   4   8       12.60       15.84      2.73 o 
   1   4   8       12.94        9.93      2.76 o 
   2   4   8        6.95        9.09      3.30 o 
   3   4   8        2.82        2.43      3.39 o 
   4   4   8        0.66        4.26      4.07 o 
  -9   5   8        3.48        1.72      3.21 o 
  -8   5   8        4.46        4.70      3.19 o 
  -7   5   8        2.58        2.03      3.35 o 
  -6   5   8        0.43        1.86      3.04 o 
  -5   5   8        0.89        4.79      2.82 o 
  -4   5   8        8.59        8.03      2.78 o 
  -3   5   8        7.10        6.30      2.73 o 
  -2   5   8        3.78        5.14      2.96 o 
  -1   5   8        0.04        4.10      2.79 o 
   0   5   8        6.23        9.71      2.80 o 
   1   5   8        4.73        6.69      2.87 o 
   2   5   8        6.38        7.61      3.52 o 
   3   5   8       16.76       17.34      3.67 o 
   4   5   8       12.08       14.03      3.81 o 
  -7   6   8        8.20        8.45      3.57 o 
  -6   6   8       10.27        5.33      3.51 o 
  -5   6   8        7.34        6.22      2.97 o 
  -4   6   8        0.13        5.41      2.90 o 
  -3   6   8        2.46        3.98      3.48 o 
  -2   6   8        1.32        4.46      2.88 o 
  -1   6   8        8.95       10.92      2.91 o 
   0   6   8       21.22       20.03      3.03 o 
   1   6   8       18.88       16.72      3.11 o 
   2   6   8       11.11       11.55      3.26 o 
  -5   7   8        2.38        5.22      3.07 o 
  -4   7   8        0.53        5.12      3.01 o 
  -3   7   8        0.32        3.46      4.26 o 
  -2   7   8        0.52        0.87      3.55 o 
  -1   7   8        1.22        3.87      3.05 o 
   0   7   8        2.67        6.00      3.37 o 
 -10   1   9        5.23        2.56      7.58 o 
  -9   1   9        1.85        2.90      3.17 o 
  -8   1   9        0.19        1.27      2.39 o 
  -7   1   9        0.77        3.10      2.34 o 
  -6   1   9        4.63        5.09      2.29 o 
  -5   1   9        3.33        3.13      2.13 o 
  -4   1   9        2.18        7.15      2.12 o 
  -3   1   9       15.90       19.72      2.35 o 
  -2   1   9       17.88       18.74      2.71 o 
  -1   1   9        3.57        7.79      2.75 o 
   0   1   9        3.78        4.57      3.55 o 
   1   1   9        7.51        7.26      3.17 o 
   2   1   9        0.90        3.61      3.59 o 
   3   1   9        1.17        2.83      3.33 o 
   4   1   9        3.52        2.27      5.19 o 
  -9   2   9        1.52        4.75      3.15 o 
  -8   2   9        6.12        6.90      3.34 o 
  -7   2   9       14.02       12.65      3.19 o 
  -6   2   9       11.90       15.17      2.89 o 
  -5   2   9        3.44        7.05      2.87 o 
  -4   2   9        4.27        5.69      2.74 o 
  -3   2   9        7.91        9.93      2.71 o 
  -2   2   9       16.89       17.40      3.09 o 
  -1   2   9       28.11       26.38      4.11 o 
   0   2   9       10.11        9.86      3.53 o 
   1   2   9        2.97        1.96      3.50 o 
   2   2   9        2.29        5.26      3.50 o 
   3   2   9        1.09        2.10      3.36 o 
   4   2   9        2.71        1.12      3.53 o 
  -9   3   9        0.94        2.67      5.61 o 
  -8   3   9        0.41        5.08      3.39 o 
  -7   3   9        1.32        4.71      3.07 o 
  -6   3   9        1.75        3.75      3.04 o 
  -5   3   9        0.56        2.58      3.04 o 
  -4   3   9        0.36        2.44      3.07 o 
  -3   3   9        0.16        2.14      2.86 o 
  -2   3   9        0.22        2.91      2.87 o 
  -1   3   9        3.74        3.63      3.47 o 
   0   3   9        3.23        4.64      4.02 o 
   1   3   9        0.77        0.94      3.62 o 
   2   3   9        4.16        3.96      4.26 o 
   3   3   9        5.32        5.54      4.10 o 
  -8   4   9        4.59        5.00      3.43 o 
  -7   4   9        9.61       10.17      3.28 o 
  -6   4   9        8.96       11.10      3.26 o 
  -5   4   9        4.74        8.46      3.09 o 
  -4   4   9        5.77        6.21      3.04 o 
  -3   4   9       13.41       13.60      3.05 o 
  -2   4   9       22.18       18.62      3.05 o 
  -1   4   9        9.18       12.39      3.03 o 
   0   4   9       11.56        6.36      3.63 o 
   1   4   9        9.54        7.69      3.62 o 
   2   4   9        3.16        3.13      3.80 o 
  -6   5   9        1.50        2.33      3.35 o 
  -5   5   9        3.92        6.03      3.14 o 
  -4   5   9        1.49        5.81      3.09 o 
  -3   5   9        0.56        6.84      3.07 o 
  -2   5   9        2.03        4.53      3.07 o 
  -1   5   9        1.68        4.13      3.73 o 
   0   5   9        0.60        5.00      3.72 o 
   1   5   9        1.71        8.43      3.99 o 
  -3   6   9        1.34        6.04      4.27 o 
  -2   6   9        0.79        3.96      3.14 o 
  -8   0  10        3.37        7.47      3.78 o 
  -7   0  10        0.53        7.83      3.34 o 
  -6   0  10        7.61       17.95      3.43 o 
  -5   0  10       14.19       28.32      3.97 o 
  -4   0  10       21.02       60.94     12.12 o 
  -3   0  10       78.70      110.92     16.20 o 
  -2   0  10       59.58       94.75     14.63 o 
  -1   0  10       21.25       45.60      4.81 o 
   0   0  10       18.26       20.99      4.85 o 
   1   0  10       16.61       17.21      9.24 o 
  -7   1  10        0.14        4.96      2.60 o 
  -6   1  10        0.09        2.74      2.55 o 
  -5   1  10        2.97        7.34      2.61 o 
  -4   1  10        1.77        8.94      3.15 o 
  -3   1  10        1.82       13.64      3.14 o 
  -2   1  10        5.81       11.66      3.26 o 
  -1   1  10        0.61        9.99      4.09 o 
   0   1  10        1.78        2.87      4.16 o 
   1   1  10        0.25        2.48      4.00 o 
  -7   2  10        2.40        5.78      3.45 o 
  -6   2  10        0.80        7.38      3.50 o 
  -5   2  10        3.72       16.94      3.58 o 
  -4   2  10       17.44       38.40      8.56 o 
  -3   2  10       21.68       44.54      4.85 o 
  -2   2  10       34.35       51.84     10.17 o 
  -1   2  10       37.15       43.21      7.28 o 
   0   2  10       12.45       21.19      4.10 o 
   1   2  10       16.09       13.38      4.04 o 
  -6   3  10        2.98        4.15      3.32 o 
  -5   3  10        1.30        3.32      3.76 o 
  -4   3  10        4.09        7.90      3.76 o 
  -3   3  10        4.90        7.90      4.84 o 
  -2   3  10        3.55       12.03      4.55 o 
  -1   3  10        5.09       11.38      4.78 o 
   0   3  10        0.82        7.36      4.50 o 
  -4   4  10        0.83        7.34      4.49 o 
  -3   4  10        4.03        7.00      3.70 o 
                                                 
